# Supplementary material for: Structural Analysis and Insights into the Oligomeric State of an Arginine-Dependent Transcriptional Regulator from Bacillus halodurans
Source: PLoS One. 2016 May 12;11(5):e0155396. doi: 10.1371/journal.pone.0155396 (PMC4865122; doi:10.1371/journal.pone.0155396)
Supplement: S1 File — (PDB) [file pone.0155396.s001.pdb]

REMARK Date 2015-07-13 Time 10:42:38 ���ѹα� ǥ�ؽ� +0900 (1436751758.52 s)
REMARK PHENIX refinement
REMARK 
REMARK ****************** INPUT FILES AND LABELS ******************************
REMARK Reflections:
REMARK   file name      : C:\PHENIX-1.8.4-1496\Refine_7\150518_ArgR_refine_7.mtz
REMARK   labels         : ['F-obs,SIGF-obs']
REMARK R-free flags:
REMARK   file name      : C:\PHENIX-1.8.4-1496\Refine_7\150518_ArgR_refine_7.mtz
REMARK   label          : R-free-flags
REMARK   test_flag_value: 0
REMARK Model file name(s): 
REMARK   C:\PHENIX-1.8.4-1496\Refine_7\150518_ArgR_refine_7-coot-0.pdb
REMARK 
REMARK ******************** REFINEMENT SUMMARY: QUICK FACTS *******************
REMARK Start: r_work = 0.1853 r_free = 0.2385 bonds = 0.009 angles = 1.211
REMARK Final: r_work = 0.1821 r_free = 0.2383 bonds = 0.009 angles = 1.240
REMARK ************************************************************************
REMARK 
REMARK ****************** REFINEMENT STATISTICS STEP BY STEP ******************
REMARK leading digit, like 1_, means number of macro-cycle                     
REMARK 0    : statistics at the very beginning when nothing is done yet        
REMARK 1_bss: bulk solvent correction and/or (anisotropic) scaling             
REMARK 1_xyz: refinement of coordinates                                        
REMARK 1_adp: refinement of ADPs (Atomic Displacement Parameters)              
REMARK 1_occ: refinement of occupancies                                        
REMARK ------------------------------------------------------------------------
REMARK  R-factors, x-ray target values and norm of gradient of x-ray target
REMARK  stage     r-work r-free  xray_target_w  xray_target_t
REMARK    0    :  0.3819 0.4116   6.228195e+00   6.349243e+00
REMARK    1_bss:  0.1853 0.2385   5.877691e+00   6.100013e+00
REMARK 1_settarget:  0.1853 0.2385   3.834748e-02   6.405112e-02
REMARK 1_addcbetar:  0.1853 0.2385   3.834748e-02   6.405112e-02
REMARK 1_weight:  0.1853 0.2385   3.834748e-02   6.405112e-02
REMARK    1_nqh:  0.1853 0.2385   3.834748e-02   6.405112e-02
REMARK 1_xyzrec:  0.1863 0.2424   3.598574e-02   6.475574e-02
REMARK    1_adp:  0.1870 0.2531   3.538190e-02   6.922878e-02
REMARK    2_bss:  0.1856 0.2534   3.477639e-02   6.942672e-02
REMARK 2_settarget:  0.1856 0.2534   5.952684e+00   6.152824e+00
REMARK 2_realsrl:  0.1895 0.2562   5.962878e+00   6.159409e+00
REMARK 2_weight:  0.1895 0.2562   5.962878e+00   6.159409e+00
REMARK    2_nqh:  0.1895 0.2562   5.962878e+00   6.159409e+00
REMARK 2_xyzrec:  0.1849 0.2514   5.917554e+00   6.139683e+00
REMARK    2_adp:  0.1847 0.2458   5.887748e+00   6.112553e+00
REMARK    3_bss:  0.1850 0.2429   5.890045e+00   6.110104e+00
REMARK 3_settarget:  0.1850 0.2429   5.890045e+00   6.110104e+00
REMARK 3_realsrl:  0.1855 0.2393   5.889894e+00   6.107692e+00
REMARK 3_weight:  0.1855 0.2393   5.889894e+00   6.107692e+00
REMARK    3_nqh:  0.1855 0.2393   5.889894e+00   6.107692e+00
REMARK 3_xyzrec:  0.1844 0.2391   5.879330e+00   6.099292e+00
REMARK    3_adp:  0.1834 0.2395   5.875372e+00   6.099318e+00
REMARK      end:  0.1821 0.2383   5.871547e+00   6.099390e+00
REMARK ------------------------------------------------------------------------
REMARK  stage     <pher>    fom   alpha         beta
REMARK    0    :  40.182 0.6391  0.8135   119140.028
REMARK    1_bss:  27.450 0.7858  0.9459    37800.622
REMARK 1_settarget:  27.450 0.7858  0.9459    37800.622
REMARK 1_addcbetar:  27.450 0.7858  0.9459    37800.622
REMARK 1_weight:  27.450 0.7858  0.9459    37800.622
REMARK    1_nqh:  27.450 0.7858  0.9459    37800.622
REMARK 1_xyzrec:  27.718 0.7835  0.9407    37692.167
REMARK    1_adp:  28.773 0.7724  0.9864    40539.652
REMARK    2_bss:  28.841 0.7717  0.9385    40830.152
REMARK 2_settarget:  28.841 0.7717  0.9385    40830.152
REMARK 2_realsrl:  29.272 0.7667  0.9346    41085.667
REMARK 2_weight:  29.272 0.7667  0.9346    41085.667
REMARK    2_nqh:  29.272 0.7667  0.9346    41085.667
REMARK 2_xyzrec:  28.730 0.7723  0.9435    40644.423
REMARK    2_adp:  28.094 0.7786  0.9521    38340.881
REMARK    3_bss:  27.827 0.7816  0.9445    37987.611
REMARK 3_settarget:  27.827 0.7816  0.9445    37987.611
REMARK 3_realsrl:  27.700 0.7829  0.9483    37647.167
REMARK 3_weight:  27.700 0.7829  0.9483    37647.167
REMARK    3_nqh:  27.700 0.7829  0.9483    37647.167
REMARK 3_xyzrec:  27.375 0.7864  0.9481    37131.131
REMARK    3_adp:  27.418 0.7860  0.9564    37130.445
REMARK      end:  27.463 0.7854  0.9454    37073.389
REMARK ------------------------------------------------------------------------
REMARK  stage       angl   bond   chir   dihe   plan   repu  geom_target
REMARK    0    :   1.211  0.009  0.042 14.396  0.006  4.124   1.0281e-01
REMARK    1_bss:   1.211  0.009  0.042 14.396  0.006  4.124   1.0281e-01
REMARK 1_settarget:   1.211  0.009  0.042 14.396  0.006  4.124   1.0281e-01
REMARK 1_addcbetar:   1.211  0.009  0.042 14.396  0.006  4.124   1.0343e-01
REMARK 1_weight:   1.211  0.009  0.042 14.396  0.006  4.124   1.0343e-01
REMARK    1_nqh:   1.211  0.009  0.042 14.396  0.006  4.124   1.0343e-01
REMARK 1_xyzrec:   1.081  0.008  0.039 14.450  0.005  4.126   9.1847e-02
REMARK    1_adp:   1.081  0.008  0.039 14.450  0.005  4.126   9.1847e-02
REMARK    2_bss:   1.081  0.008  0.039 14.450  0.005  4.126   9.1847e-02
REMARK 2_settarget:   1.081  0.008  0.039 14.450  0.005  4.126   9.1847e-02
REMARK 2_realsrl:   1.174  0.008  0.039 14.907  0.006  4.122   1.1878e-01
REMARK 2_weight:   1.174  0.008  0.039 14.907  0.006  4.122   1.1878e-01
REMARK    2_nqh:   1.174  0.008  0.039 14.907  0.006  4.122   1.1878e-01
REMARK 2_xyzrec:   1.220  0.010  0.044 14.792  0.006  4.125   1.0944e-01
REMARK    2_adp:   1.220  0.010  0.044 14.792  0.006  4.125   1.0944e-01
REMARK    3_bss:   1.220  0.010  0.044 14.792  0.006  4.125   1.0944e-01
REMARK 3_settarget:   1.220  0.010  0.044 14.792  0.006  4.125   1.0944e-01
REMARK 3_realsrl:   1.360  0.010  0.044 15.072  0.008  4.122   1.5527e-01
REMARK 3_weight:   1.360  0.010  0.044 15.072  0.008  4.122   1.5527e-01
REMARK    3_nqh:   1.360  0.010  0.044 15.072  0.008  4.122   1.5527e-01
REMARK 3_xyzrec:   1.240  0.009  0.045 14.871  0.006  4.124   1.0945e-01
REMARK    3_adp:   1.240  0.009  0.045 14.871  0.006  4.124   1.0945e-01
REMARK      end:   1.240  0.009  0.045 14.871  0.006  4.124   1.0945e-01
REMARK ------------------------------------------------------------------------
REMARK                       Maximal deviations:
REMARK  stage       angl   bond   chir   dihe   plan   repu       |grad|
REMARK    0    :   6.500  0.139  0.152 77.291  0.041  2.449   1.0012e-01
REMARK    1_bss:   6.500  0.139  0.152 77.291  0.041  2.449   1.0012e-01
REMARK 1_settarget:   6.500  0.139  0.152 77.291  0.041  2.449   1.0012e-01
REMARK 1_addcbetar:   6.500  0.139  0.152 77.291  0.041  2.449   8.9766e-02
REMARK 1_weight:   6.500  0.139  0.152 77.291  0.041  2.449   8.9766e-02
REMARK    1_nqh:   6.500  0.139  0.152 77.291  0.041  2.449   8.9766e-02
REMARK 1_xyzrec:   6.865  0.082  0.126 80.739  0.038  2.483   6.9911e-02
REMARK    1_adp:   6.865  0.082  0.126 80.739  0.038  2.483   6.9911e-02
REMARK    2_bss:   6.865  0.082  0.126 80.739  0.038  2.483   6.9911e-02
REMARK 2_settarget:   6.865  0.082  0.126 80.739  0.038  2.483   6.9911e-02
REMARK 2_realsrl:   9.109  0.082  0.126 80.739  0.038  2.274   1.1515e-01
REMARK 2_weight:   9.109  0.082  0.126 80.739  0.038  2.274   1.1515e-01
REMARK    2_nqh:   9.109  0.082  0.126 80.739  0.038  2.274   1.1515e-01
REMARK 2_xyzrec:   9.422  0.135  0.153 77.629  0.038  2.414   8.7754e-02
REMARK    2_adp:   9.422  0.135  0.153 77.629  0.038  2.414   8.7754e-02
REMARK    3_bss:   9.422  0.135  0.153 77.629  0.038  2.414   8.7754e-02
REMARK 3_settarget:   9.422  0.135  0.153 77.629  0.038  2.414   8.7754e-02
REMARK 3_realsrl:  14.643  0.135  0.153 80.000  0.085  2.255   1.8833e-01
REMARK 3_weight:  14.643  0.135  0.153 80.000  0.085  2.255   1.8833e-01
REMARK    3_nqh:  14.643  0.135  0.153 80.000  0.085  2.255   1.8833e-01
REMARK 3_xyzrec:  10.247  0.135  0.164 76.162  0.042  2.377   8.1732e-02
REMARK    3_adp:  10.247  0.135  0.164 76.162  0.042  2.377   8.1732e-02
REMARK      end:  10.247  0.135  0.164 76.162  0.042  2.377   8.1732e-02
REMARK ------------------------------------------------------------------------
REMARK            |-----overall-----|---macromolecule----|------solvent-------|
REMARK   stage    b_max  b_min  b_ave  b_max  b_min  b_ave  b_max  b_min  b_ave
REMARK    0    : 123.33  29.06  52.60 123.33  29.06  52.29  77.66  30.93  57.38
REMARK    1_bss: 122.74  28.47  52.01 122.74  28.47  51.71  77.07  30.34  56.79
REMARK 1_settarget: 122.74  28.47  52.01 122.74  28.47  51.71  77.07  30.34  56.79
REMARK 1_addcbetar: 122.74  28.47  52.01 122.74  28.47  51.71  77.07  30.34  56.79
REMARK 1_weight: 122.74  28.47  52.01 122.74  28.47  51.71  77.07  30.34  56.79
REMARK    1_nqh: 122.74  28.47  52.01 122.74  28.47  51.71  77.07  30.34  56.79
REMARK 1_xyzrec: 122.74  28.47  52.01 122.74  28.47  51.71  77.07  30.34  56.79
REMARK    1_adp: 117.84  30.61  54.59 117.84  30.61  54.56  72.50  35.37  55.01
REMARK    2_bss: 117.28  30.05  54.03 117.28  30.05  54.00  71.94  34.81  54.45
REMARK 2_settarget: 117.28  30.05  54.03 117.28  30.05  54.00  71.94  34.81  54.45
REMARK 2_realsrl: 117.28  30.05  54.03 117.28  30.05  54.00  71.94  34.81  54.45
REMARK 2_weight: 117.28  30.05  54.03 117.28  30.05  54.00  71.94  34.81  54.45
REMARK    2_nqh: 117.28  30.05  54.03 117.28  30.05  54.00  71.94  34.81  54.45
REMARK 2_xyzrec: 117.28  30.05  54.03 117.28  30.05  54.00  71.94  34.81  54.45
REMARK    2_adp: 114.59  30.56  53.96 114.59  30.56  53.67  79.09  33.17  58.49
REMARK    3_bss: 113.06  29.04  52.43 113.06  29.04  52.14  77.56  31.64  56.97
REMARK 3_settarget: 113.06  29.04  52.43 113.06  29.04  52.14  77.56  31.64  56.97
REMARK 3_realsrl: 113.06  29.04  52.43 113.06  29.04  52.14  77.56  31.64  56.97
REMARK 3_weight: 113.06  29.04  52.43 113.06  29.04  52.14  77.56  31.64  56.97
REMARK    3_nqh: 113.06  29.04  52.43 113.06  29.04  52.14  77.56  31.64  56.97
REMARK 3_xyzrec: 113.06  29.04  52.43 113.06  29.04  52.14  77.56  31.64  56.97
REMARK    3_adp: 116.15  29.24  52.81 116.15  29.24  52.50  78.59  31.16  57.59
REMARK      end: 116.15  29.24  52.81 116.15  29.24  52.50  78.59  31.16  57.59
REMARK ------------------------------------------------------------------------
REMARK  stage        Deviation of refined
REMARK               model from start model
REMARK                max      min     mean
REMARK    0    :    0.000    0.000    0.000
REMARK    1_bss:    0.000    0.000    0.000
REMARK 1_settarget:    0.000    0.000    0.000
REMARK 1_addcbetar:    0.000    0.000    0.000
REMARK 1_weight:    0.000    0.000    0.000
REMARK    1_nqh:    0.000    0.000    0.000
REMARK 1_xyzrec:    0.499    0.007    0.084
REMARK    1_adp:    0.499    0.007    0.084
REMARK    2_bss:    0.499    0.007    0.084
REMARK 2_settarget:    0.499    0.007    0.084
REMARK 2_realsrl:    1.627    0.007    0.092
REMARK 2_weight:    1.627    0.007    0.092
REMARK    2_nqh:    1.627    0.007    0.092
REMARK 2_xyzrec:    1.550    0.002    0.052
REMARK    2_adp:    1.550    0.002    0.052
REMARK    3_bss:    1.550    0.002    0.052
REMARK 3_settarget:    1.550    0.002    0.052
REMARK 3_realsrl:    1.598    0.002    0.055
REMARK 3_weight:    1.598    0.002    0.055
REMARK    3_nqh:    1.598    0.002    0.055
REMARK 3_xyzrec:    1.056    0.001    0.046
REMARK    3_adp:    1.056    0.001    0.046
REMARK      end:    1.056    0.001    0.046
REMARK ------------------------------------------------------------------------
REMARK MODEL CONTENT.
REMARK  ELEMENT        ATOM RECORD COUNT   OCCUPANCY SUM
REMARK        C                      725          725.00
REMARK        S                        7            7.00
REMARK        O                      296          296.00
REMARK        N                      201          201.00
REMARK    TOTAL                     1229         1229.00
REMARK -----------------------------------------------------------------------
REMARK r_free_flags.md5.hexdigest 5eed7a6ef4c1e6dfe22d80eabc62850b
REMARK 
REMARK IF THIS FILE IS FOR PDB DEPOSITION: REMOVE ALL FROM THIS LINE UP.
REMARK   3
REMARK   3 REFINEMENT.
REMARK   3   PROGRAM     : PHENIX (phenix.refine: 1.8.4_1496)
REMARK   3   AUTHORS     : Adams,Afonine,Burnley,Chen,Davis,Echols,Gildea,
REMARK   3               : Gopal,Gros,Grosse-Kunstleve,Headd,Hung,Immormino,
REMARK   3               : Ioerger,McCoy,McKee,Moriarty,Pai,Read,Richardson,
REMARK   3               : Richardson,Romo,Sacchettini,Sauter,Smith,Storoni,
REMARK   3               : Terwilliger,Zwart
REMARK   3
REMARK   3  REFINEMENT TARGET : ML
REMARK   3  
REMARK   3  DATA USED IN REFINEMENT.
REMARK   3   RESOLUTION RANGE HIGH (ANGSTROMS) : 2.409   
REMARK   3   RESOLUTION RANGE LOW  (ANGSTROMS) : 27.976  
REMARK   3   MIN(FOBS/SIGMA_FOBS)              : 1.36  
REMARK   3   COMPLETENESS FOR RANGE        (%) : 99.97 
REMARK   3   NUMBER OF REFLECTIONS             : 7542      
REMARK   3   NUMBER OF REFLECTIONS (NON-ANOMALOUS) : 7542      
REMARK   3  
REMARK   3  FIT TO DATA USED IN REFINEMENT.
REMARK   3   R VALUE     (WORKING + TEST SET) : 0.1849
REMARK   3   R VALUE            (WORKING SET) : 0.1821
REMARK   3   FREE R VALUE                     : 0.2383
REMARK   3   FREE R VALUE TEST SET SIZE   (%) : 4.63  
REMARK   3   FREE R VALUE TEST SET COUNT      : 349       
REMARK   3  
REMARK   3  FIT TO DATA USED IN REFINEMENT (IN BINS).
REMARK   3   BIN  RESOLUTION RANGE  COMPL.    NWORK NFREE   RWORK  RFREE
REMARK   3     1 27.9777 -  3.0346    1.00     3627   181  0.1744 0.2270
REMARK   3     2  3.0346 -  2.4091    1.00     3566   168  0.2076 0.2737
REMARK   3  
REMARK   3  BULK SOLVENT MODELLING.
REMARK   3   METHOD USED        : FLAT BULK SOLVENT MODEL
REMARK   3   SOLVENT RADIUS     : 1.11    
REMARK   3   SHRINKAGE RADIUS   : 0.90    
REMARK   3   GRID STEP FACTOR   : 4.00    
REMARK   3  
REMARK   3  ERROR ESTIMATES.
REMARK   3   COORDINATE ERROR (MAXIMUM-LIKELIHOOD BASED)     : 0.25    
REMARK   3   PHASE ERROR (DEGREES, MAXIMUM-LIKELIHOOD BASED) : 27.46   
REMARK   3  
REMARK   3  STRUCTURE FACTORS CALCULATION ALGORITHM : FFT
REMARK   3  
REMARK   3  DEVIATIONS FROM IDEAL VALUES.
REMARK   3                 RMSD     MAX  COUNT
REMARK   3   BOND      :  0.009   0.135   1169
REMARK   3   ANGLE     :  1.240  10.247   1579
REMARK   3   CHIRALITY :  0.045   0.164    187
REMARK   3   PLANARITY :  0.006   0.042    204
REMARK   3   DIHEDRAL  : 14.871  76.162    447
REMARK   3   MIN NONBONDED DISTANCE : 2.377 
REMARK   3  
REMARK   3  MOLPROBITY STATISTICS.
REMARK   3   ALL-ATOM CLASHSCORE : 8.15  
REMARK   3   RAMACHANDRAN PLOT:
REMARK   3     OUTLIERS : 0.00  %
REMARK   3     ALLOWED  : 3.47  %
REMARK   3     FAVORED  : 96.53 %
REMARK   3   ROTAMER OUTLIERS : 0.78 %
REMARK   3   CBETA DEVIATIONS : 0
REMARK   3  
REMARK   3  ATOMIC DISPLACEMENT PARAMETERS.
REMARK   3   WILSON B : 46.05
REMARK   3   RMS(B_ISO_OR_EQUIVALENT_BONDED) : 3.51
REMARK   3   ATOMS          NUMBER OF ATOMS
REMARK   3                    ISO.  ANISO. 
REMARK   3    ALL         :   1229       0
REMARK   3    ALL (NO H)  :   1229       0
REMARK   3    SOLVENT     :     74       0
REMARK   3    NON-SOLVENT :   1155       0
REMARK   3    HYDROGENS   :      0       0
REMARK   3
CRYST1  104.676  104.676  104.676  90.00  90.00  90.00 I 2 3
SCALE1      0.009553  0.000000  0.000000        0.00000
SCALE2      0.000000  0.009553  0.000000        0.00000
SCALE3      0.000000  0.000000  0.009553        0.00000
ATOM      1  N   GLY A   4      22.907  56.755  23.672  1.00 71.07           N
ATOM      2  CA  GLY A   4      22.524  55.963  22.516  1.00 70.09           C
ATOM      3  C   GLY A   4      22.329  56.845  21.301  1.00 73.47           C
ATOM      4  O   GLY A   4      22.850  56.550  20.225  1.00 69.59           O
ATOM      5  N   SER A   5      21.590  57.943  21.470  1.00 71.21           N
ATOM      6  CA  SER A   5      21.473  58.945  20.408  1.00 69.79           C
ATOM      7  C   SER A   5      22.710  59.831  20.303  1.00 71.32           C
ATOM      8  O   SER A   5      22.647  61.062  20.252  1.00 72.84           O
ATOM      9  CB  SER A   5      20.235  59.801  20.594  1.00 76.16           C
ATOM     10  OG  SER A   5      19.131  59.186  19.950  1.00 84.02           O
ATOM     11  N   ARG A   6      23.842  59.146  20.301  1.00 70.78           N
ATOM     12  CA  ARG A   6      25.022  59.535  19.561  1.00 66.50           C
ATOM     13  CB  ARG A   6      26.151  58.555  19.886  1.00 62.16           C
ATOM     14  CG  ARG A   6      27.250  58.415  18.870  1.00 66.79           C
ATOM     15  CD  ARG A   6      28.226  57.297  19.287  1.00 65.76           C
ATOM     16  NE  ARG A   6      27.572  55.991  19.384  1.00 64.68           N
ATOM     17  CZ  ARG A   6      27.382  55.323  20.518  1.00 66.28           C
ATOM     18  NH1 ARG A   6      27.809  55.828  21.666  1.00 65.34           N
ATOM     19  NH2 ARG A   6      26.768  54.146  20.503  1.00 64.64           N
ATOM     20  C   ARG A   6      24.638  59.505  18.078  1.00 70.02           C
ATOM     21  O   ARG A   6      25.218  60.205  17.231  1.00 67.15           O
ATOM     22  N   HIS A   7      23.625  58.684  17.791  1.00 66.81           N
ATOM     23  CA  HIS A   7      23.132  58.452  16.443  1.00 62.62           C
ATOM     24  CB  HIS A   7      22.059  57.368  16.458  1.00 60.38           C
ATOM     25  CG  HIS A   7      22.588  56.008  16.792  1.00 60.09           C
ATOM     26  ND1 HIS A   7      21.801  54.874  16.769  1.00 59.91           N
ATOM     27  CE1 HIS A   7      22.531  53.827  17.110  1.00 59.04           C
ATOM     28  NE2 HIS A   7      23.764  54.236  17.350  1.00 59.13           N
ATOM     29  CD2 HIS A   7      23.824  55.596  17.161  1.00 60.14           C
ATOM     30  C   HIS A   7      22.594  59.726  15.834  1.00 64.18           C
ATOM     31  O   HIS A   7      22.734  59.963  14.631  1.00 63.46           O
ATOM     32  N   ILE A   8      21.977  60.541  16.680  1.00 68.38           N
ATOM     33  CA  ILE A   8      21.513  61.852  16.278  1.00 68.18           C
ATOM     34  CB  ILE A   8      20.907  62.624  17.477  1.00 71.97           C
ATOM     35  CG1 ILE A   8      19.614  61.954  17.934  1.00 72.59           C
ATOM     36  CD1 ILE A   8      18.612  61.733  16.814  1.00 72.37           C
ATOM     37  CG2 ILE A   8      20.608  64.061  17.107  1.00 67.27           C
ATOM     38  C   ILE A   8      22.670  62.634  15.661  1.00 66.29           C
ATOM     39  O   ILE A   8      22.540  63.204  14.571  1.00 65.48           O
ATOM     40  N   LYS A   9      23.815  62.632  16.336  1.00 65.02           N
ATOM     41  CA  LYS A   9      24.950  63.397  15.838  1.00 66.32           C
ATOM     42  CB  LYS A   9      26.090  63.420  16.849  1.00 65.15           C
ATOM     43  CG  LYS A   9      27.161  64.445  16.502  1.00 66.00           C
ATOM     44  CD  LYS A   9      26.577  65.853  16.543  1.00 69.07           C
ATOM     45  CE  LYS A   9      27.576  66.906  16.115  1.00 70.80           C
ATOM     46  NZ  LYS A   9      27.033  68.273  16.371  1.00 76.88           N
ATOM     47  C   LYS A   9      25.455  62.840  14.515  1.00 67.43           C
ATOM     48  O   LYS A   9      25.675  63.590  13.564  1.00 67.76           O
ATOM     49  N   ILE A  10      25.628  61.523  14.461  1.00 65.28           N
ATOM     50  CA  ILE A  10      26.123  60.856  13.260  1.00 64.52           C
ATOM     51  CB  ILE A  10      26.062  59.320  13.416  1.00 59.32           C
ATOM     52  CG1 ILE A  10      27.040  58.860  14.486  1.00 57.53           C
ATOM     53  CD1 ILE A  10      26.988  57.372  14.738  1.00 60.13           C
ATOM     54  CG2 ILE A  10      26.386  58.636  12.109  1.00 51.12           C
ATOM     55  C   ILE A  10      25.344  61.273  12.003  1.00 61.49           C
ATOM     56  O   ILE A  10      25.939  61.538  10.951  1.00 58.78           O
ATOM     57  N   ARG A  11      24.020  61.342  12.119  1.00 59.45           N
ATOM     58  CA  ARG A  11      23.187  61.749  10.991  1.00 60.43           C
ATOM     59  CB  ARG A  11      21.708  61.658  11.339  1.00 57.55           C
ATOM     60  CG  ARG A  11      21.250  60.290  11.817  1.00 64.24           C
ATOM     61  CD  ARG A  11      19.732  60.254  11.929  1.00 62.80           C
ATOM     62  NE  ARG A  11      19.265  59.529  13.106  1.00 66.11           N
ATOM     63  CZ  ARG A  11      18.683  58.335  13.057  1.00 73.41           C
ATOM     64  NH1 ARG A  11      18.497  57.740  11.881  1.00 74.55           N
ATOM     65  NH2 ARG A  11      18.279  57.738  14.177  1.00 67.90           N
ATOM     66  C   ARG A  11      23.539  63.166  10.591  1.00 62.01           C
ATOM     67  O   ARG A  11      23.726  63.475   9.411  1.00 59.36           O
ATOM     68  N   GLU A  12      23.644  64.022  11.597  1.00 63.95           N
ATOM     69  CA  GLU A  12      24.034  65.397  11.379  1.00 64.10           C
ATOM     70  CB  GLU A  12      24.097  66.147  12.714  1.00 67.92           C
ATOM     71  CG  GLU A  12      24.553  67.601  12.640  1.00 71.27           C
ATOM     72  CD  GLU A  12      24.720  68.231  14.025  1.00 77.27           C
ATOM     73  OE1 GLU A  12      24.010  67.803  14.963  1.00 77.62           O
ATOM     74  OE2 GLU A  12      25.566  69.146  14.180  1.00 79.16           O
ATOM     75  C   GLU A  12      25.372  65.415  10.665  1.00 64.74           C
ATOM     76  O   GLU A  12      25.574  66.180   9.726  1.00 68.16           O
ATOM     77  N   ILE A  13      26.278  64.538  11.077  1.00 62.88           N
ATOM     78  CA  ILE A  13      27.624  64.565  10.517  1.00 63.74           C
ATOM     79  CB  ILE A  13      28.600  63.691  11.338  1.00 62.19           C
ATOM     80  CG1 ILE A  13      28.576  64.107  12.814  1.00 66.69           C
ATOM     81  CD1 ILE A  13      29.484  63.283  13.718  1.00 64.37           C
ATOM     82  CG2 ILE A  13      30.002  63.803  10.781  1.00 55.87           C
ATOM     83  C   ILE A  13      27.671  64.120   9.053  1.00 64.28           C
ATOM     84  O   ILE A  13      28.324  64.769   8.239  1.00 65.45           O
ATOM     85  N   ILE A  14      26.994  63.023   8.709  1.00 59.92           N
ATOM     86  CA  ILE A  14      27.113  62.491   7.352  1.00 60.47           C
ATOM     87  CB  ILE A  14      26.610  61.033   7.237  1.00 56.30           C
ATOM     88  CG1 ILE A  14      25.150  60.904   7.660  1.00 55.61           C
ATOM     89  CD1 ILE A  14      24.663  59.465   7.728  1.00 52.12           C
ATOM     90  CG2 ILE A  14      27.468  60.116   8.079  1.00 62.78           C
ATOM     91  C   ILE A  14      26.363  63.364   6.353  1.00 63.40           C
ATOM     92  O   ILE A  14      26.698  63.386   5.167  1.00 61.87           O
ATOM     93  N   ALA A  15      25.365  64.094   6.846  1.00 63.04           N
ATOM     94  CA  ALA A  15      24.617  65.048   6.030  1.00 63.41           C
ATOM     95  CB  ALA A  15      23.335  65.464   6.742  1.00 60.90           C
ATOM     96  C   ALA A  15      25.458  66.279   5.702  1.00 68.60           C
ATOM     97  O   ALA A  15      25.624  66.652   4.531  1.00 70.03           O
ATOM     98  N   ASN A  16      26.006  66.898   6.741  1.00 66.18           N
ATOM     99  CA  ASN A  16      26.727  68.154   6.582  1.00 68.52           C
ATOM    100  CB  ASN A  16      26.628  68.954   7.877  1.00 66.21           C
ATOM    101  CG  ASN A  16      25.183  69.137   8.328  1.00 71.48           C
ATOM    102  OD1 ASN A  16      24.301  69.416   7.516  1.00 75.06           O
ATOM    103  ND2 ASN A  16      24.933  68.959   9.621  1.00 76.35           N
ATOM    104  C   ASN A  16      28.183  67.978   6.172  1.00 67.58           C
ATOM    105  O   ASN A  16      28.946  68.941   6.115  1.00 70.37           O
ATOM    106  N   ASN A  17      28.567  66.746   5.875  1.00 67.02           N
ATOM    107  CA  ASN A  17      29.924  66.471   5.430  1.00 66.92           C
ATOM    108  CB  ASN A  17      30.825  66.140   6.619  1.00 70.85           C
ATOM    109  CG  ASN A  17      31.014  67.311   7.554  1.00 74.21           C
ATOM    110  OD1 ASN A  17      30.159  67.584   8.404  1.00 70.48           O
ATOM    111  ND2 ASN A  17      32.144  68.012   7.411  1.00 70.86           N
ATOM    112  C   ASN A  17      29.971  65.326   4.429  1.00 66.52           C
ATOM    113  O   ASN A  17      28.968  64.665   4.178  1.00 73.02           O
ATOM    114  N   ASP A  18      31.152  65.096   3.873  1.00 65.33           N
ATOM    115  CA  ASP A  18      31.386  63.989   2.963  1.00 67.81           C
ATOM    116  CB  ASP A  18      31.936  64.490   1.626  1.00 68.84           C
ATOM    117  CG  ASP A  18      30.964  65.395   0.904  1.00 66.79           C
ATOM    118  OD1 ASP A  18      29.761  65.392   1.249  1.00 66.72           O
ATOM    119  OD2 ASP A  18      31.410  66.113  -0.011  1.00 71.35           O
ATOM    120  C   ASP A  18      32.347  62.996   3.605  1.00 66.00           C
ATOM    121  O   ASP A  18      33.508  62.869   3.206  1.00 69.61           O
ATOM    122  N   VAL A  19      31.839  62.303   4.615  1.00 64.28           N
ATOM    123  CA  VAL A  19      32.596  61.308   5.345  1.00 58.78           C
ATOM    124  CB  VAL A  19      31.882  60.938   6.636  1.00 56.48           C
ATOM    125  CG1 VAL A  19      32.814  60.176   7.559  1.00 57.26           C
ATOM    126  CG2 VAL A  19      31.354  62.195   7.303  1.00 59.73           C
ATOM    127  C   VAL A  19      32.774  60.070   4.494  1.00 58.69           C
ATOM    128  O   VAL A  19      31.811  59.349   4.256  1.00 58.30           O
ATOM    129  N   GLU A  20      33.997  59.830   4.036  1.00 58.75           N
ATOM    130  CA  GLU A  20      34.274  58.714   3.141  1.00 60.35           C
ATOM    131  CB  GLU A  20      35.449  59.041   2.219  1.00 62.93           C
ATOM    132  CG  GLU A  20      35.270  60.223   1.305  1.00 66.67           C
ATOM    133  CD  GLU A  20      36.490  60.414   0.413  1.00 74.37           C
ATOM    134  OE1 GLU A  20      36.937  61.570   0.250  1.00 77.13           O
ATOM    135  OE2 GLU A  20      37.005  59.403  -0.119  1.00 75.06           O
ATOM    136  C   GLU A  20      34.596  57.401   3.851  1.00 60.75           C
ATOM    137  O   GLU A  20      34.330  56.328   3.305  1.00 63.62           O
ATOM    138  N   THR A  21      35.217  57.474   5.028  1.00 58.12           N
ATOM    139  CA  THR A  21      35.665  56.259   5.718  1.00 58.56           C
ATOM    140  CB  THR A  21      37.181  56.135   5.776  1.00 59.39           C
ATOM    141  OG1 THR A  21      37.699  57.185   6.598  1.00 58.76           O
ATOM    142  CG2 THR A  21      37.787  56.216   4.395  1.00 62.88           C
ATOM    143  C   THR A  21      35.200  56.191   7.146  1.00 56.34           C
ATOM    144  O   THR A  21      34.809  57.196   7.728  1.00 55.75           O
ATOM    145  N   GLN A  22      35.284  55.000   7.722  1.00 55.79           N
ATOM    146  CA  GLN A  22      34.917  54.825   9.114  1.00 57.63           C
ATOM    147  CB  GLN A  22      35.020  53.357   9.512  1.00 54.34           C
ATOM    148  CG  GLN A  22      34.715  53.154  10.958  1.00 52.87           C
ATOM    149  CD  GLN A  22      34.590  51.711  11.329  1.00 55.32           C
ATOM    150  OE1 GLN A  22      33.491  51.215  11.532  1.00 56.48           O
ATOM    151  NE2 GLN A  22      35.719  51.019  11.419  1.00 61.54           N
ATOM    152  C   GLN A  22      35.788  55.693  10.031  1.00 58.89           C
ATOM    153  O   GLN A  22      35.281  56.306  10.980  1.00 59.03           O
ATOM    154  N   ASP A  23      37.086  55.758   9.728  1.00 57.87           N
ATOM    155  CA  ASP A  23      38.024  56.598  10.471  1.00 57.55           C
ATOM    156  CB  ASP A  23      39.417  56.562   9.828  1.00 62.48           C
ATOM    157  CG  ASP A  23      40.143  55.222  10.030  1.00 68.23           C
ATOM    158  OD1 ASP A  23      39.661  54.375  10.813  1.00 69.96           O
ATOM    159  OD2 ASP A  23      41.210  55.017   9.405  1.00 64.33           O
ATOM    160  C   ASP A  23      37.539  58.045  10.571  1.00 57.78           C
ATOM    161  O   ASP A  23      37.515  58.622  11.655  1.00 61.53           O
ATOM    162  N   GLU A  24      37.135  58.633   9.455  1.00 57.08           N
ATOM    163  CA  GLU A  24      36.684  60.027   9.483  1.00 58.61           C
ATOM    164  CB  GLU A  24      36.390  60.531   8.070  1.00 57.03           C
ATOM    165  CG  GLU A  24      37.587  60.426   7.134  1.00 60.99           C
ATOM    166  CD  GLU A  24      37.327  60.998   5.741  1.00 69.21           C
ATOM    167  OE1 GLU A  24      38.192  60.790   4.858  1.00 71.86           O
ATOM    168  OE2 GLU A  24      36.275  61.651   5.523  1.00 68.95           O
ATOM    169  C   GLU A  24      35.455  60.202  10.366  1.00 56.85           C
ATOM    170  O   GLU A  24      35.332  61.192  11.080  1.00 61.07           O
ATOM    171  N   LEU A  25      34.550  59.233  10.330  1.00 57.23           N
ATOM    172  CA  LEU A  25      33.347  59.321  11.140  1.00 54.32           C
ATOM    173  CB  LEU A  25      32.358  58.224  10.775  1.00 51.82           C
ATOM    174  CG  LEU A  25      31.068  58.210  11.599  1.00 50.40           C
ATOM    175  CD1 LEU A  25      30.461  59.596  11.706  1.00 53.29           C
ATOM    176  CD2 LEU A  25      30.073  57.257  10.975  1.00 44.21           C
ATOM    177  C   LEU A  25      33.715  59.231  12.604  1.00 59.46           C
ATOM    178  O   LEU A  25      33.154  59.942  13.442  1.00 62.77           O
ATOM    179  N   VAL A  26      34.657  58.346  12.912  1.00 60.83           N
ATOM    180  CA  VAL A  26      35.180  58.248  14.269  1.00 60.30           C
ATOM    181  CB  VAL A  26      36.241  57.143  14.391  1.00 60.20           C
ATOM    182  CG1 VAL A  26      36.983  57.262  15.714  1.00 59.21           C
ATOM    183  CG2 VAL A  26      35.594  55.782  14.244  1.00 56.08           C
ATOM    184  C   VAL A  26      35.780  59.588  14.698  1.00 64.50           C
ATOM    185  O   VAL A  26      35.448  60.109  15.763  1.00 66.09           O
ATOM    186  N   GLU A  27      36.643  60.150  13.853  1.00 63.12           N
ATOM    187  CA  GLU A  27      37.287  61.430  14.140  1.00 63.24           C
ATOM    188  CB  GLU A  27      38.263  61.796  13.018  1.00 66.36           C
ATOM    189  CG  GLU A  27      39.534  60.972  13.081  1.00 71.81           C
ATOM    190  CD  GLU A  27      40.066  60.872  14.508  1.00 74.09           C
ATOM    191  OE1 GLU A  27      39.996  59.772  15.104  1.00 71.02           O
ATOM    192  OE2 GLU A  27      40.542  61.901  15.035  1.00 76.05           O
ATOM    193  C   GLU A  27      36.302  62.571  14.352  1.00 66.35           C
ATOM    194  O   GLU A  27      36.434  63.347  15.301  1.00 67.87           O
ATOM    195  N   GLN A  28      35.309  62.676  13.480  1.00 63.74           N
ATOM    196  CA  GLN A  28      34.379  63.781  13.591  1.00 60.15           C
ATOM    197  CB  GLN A  28      33.631  63.979  12.280  1.00 66.25           C
ATOM    198  CG  GLN A  28      34.091  65.245  11.582  1.00 73.08           C
ATOM    199  CD  GLN A  28      33.271  65.601  10.385  1.00 70.02           C
ATOM    200  OE1 GLN A  28      32.154  66.104  10.516  1.00 74.87           O
ATOM    201  NE2 GLN A  28      33.833  65.386   9.196  1.00 72.89           N
ATOM    202  C   GLN A  28      33.418  63.572  14.746  1.00 63.73           C
ATOM    203  O   GLN A  28      32.789  64.510  15.223  1.00 67.86           O
ATOM    204  N   LEU A  29      33.320  62.341  15.218  1.00 62.95           N
ATOM    205  CA  LEU A  29      32.537  62.084  16.409  1.00 65.02           C
ATOM    206  CB  LEU A  29      32.171  60.612  16.488  1.00 63.45           C
ATOM    207  CG  LEU A  29      30.839  60.236  15.870  1.00 64.85           C
ATOM    208  CD1 LEU A  29      30.720  58.734  15.881  1.00 58.37           C
ATOM    209  CD2 LEU A  29      29.709  60.891  16.657  1.00 59.15           C
ATOM    210  C   LEU A  29      33.309  62.507  17.661  1.00 69.84           C
ATOM    211  O   LEU A  29      32.745  63.106  18.583  1.00 70.67           O
ATOM    212  N   LYS A  30      34.601  62.185  17.679  1.00 67.88           N
ATOM    213  CA  LYS A  30      35.465  62.495  18.810  1.00 70.73           C
ATOM    214  CB  LYS A  30      36.863  61.881  18.615  1.00 70.10           C
ATOM    215  CG  LYS A  30      36.985  60.411  19.072  1.00 68.79           C
ATOM    216  CD  LYS A  30      38.283  59.751  18.579  1.00 70.01           C
ATOM    217  CE  LYS A  30      38.914  58.856  19.655  1.00 75.87           C
ATOM    218  NZ  LYS A  30      39.252  57.484  19.170  1.00 68.11           N
ATOM    219  C   LYS A  30      35.553  64.004  19.000  1.00 70.28           C
ATOM    220  O   LYS A  30      35.513  64.506  20.123  1.00 73.48           O
ATOM    221  N   ALA A  31      35.653  64.722  17.887  1.00 72.70           N
ATOM    222  CA  ALA A  31      35.675  66.178  17.910  1.00 68.63           C
ATOM    223  CB  ALA A  31      35.918  66.724  16.520  1.00 65.57           C
ATOM    224  C   ALA A  31      34.376  66.729  18.474  1.00 70.78           C
ATOM    225  O   ALA A  31      34.382  67.677  19.256  1.00 79.47           O
ATOM    226  N   ALA A  32      33.261  66.118  18.091  1.00 69.44           N
ATOM    227  CA  ALA A  32      31.945  66.622  18.465  1.00 68.66           C
ATOM    228  CB  ALA A  32      30.907  66.195  17.445  1.00 72.38           C
ATOM    229  C   ALA A  32      31.526  66.163  19.850  1.00 74.75           C
ATOM    230  O   ALA A  32      30.340  66.198  20.191  1.00 76.58           O
ATOM    231  N   GLY A  33      32.494  65.713  20.641  1.00 75.37           N
ATOM    232  CA  GLY A  33      32.228  65.362  22.025  1.00 78.70           C
ATOM    233  C   GLY A  33      31.709  63.956  22.274  1.00 77.96           C
ATOM    234  O   GLY A  33      30.855  63.750  23.148  1.00 78.90           O
ATOM    235  N   TYR A  34      32.229  62.993  21.515  1.00 74.73           N
ATOM    236  CA  TYR A  34      31.906  61.580  21.713  1.00 72.02           C
ATOM    237  CB  TYR A  34      30.895  61.103  20.669  1.00 69.81           C
ATOM    238  CG  TYR A  34      29.510  61.670  20.836  1.00 69.38           C
ATOM    239  CD1 TYR A  34      29.179  62.913  20.316  1.00 71.18           C
ATOM    240  CE1 TYR A  34      27.899  63.437  20.469  1.00 71.57           C
ATOM    241  CZ  TYR A  34      26.936  62.711  21.146  1.00 67.76           C
ATOM    242  OH  TYR A  34      25.656  63.211  21.300  1.00 73.20           O
ATOM    243  CE2 TYR A  34      27.248  61.475  21.670  1.00 67.53           C
ATOM    244  CD2 TYR A  34      28.528  60.961  21.511  1.00 70.58           C
ATOM    245  C   TYR A  34      33.158  60.716  21.637  1.00 71.20           C
ATOM    246  O   TYR A  34      33.737  60.551  20.567  1.00 71.67           O
ATOM    247  N   ASN A  35      33.593  60.166  22.763  1.00 74.07           N
ATOM    248  CA  ASN A  35      34.697  59.230  22.694  1.00 72.14           C
ATOM    249  CB  ASN A  35      35.505  59.152  23.990  1.00 77.31           C
ATOM    250  CG  ASN A  35      36.560  58.031  23.958  1.00 88.63           C
ATOM    251  OD1 ASN A  35      36.235  56.832  23.966  1.00 86.95           O
ATOM    252  ND2 ASN A  35      37.831  58.427  23.871  1.00 92.03           N
ATOM    253  C   ASN A  35      34.122  57.885  22.359  1.00 73.62           C
ATOM    254  O   ASN A  35      33.522  57.211  23.206  1.00 77.28           O
ATOM    255  N   VAL A  36      34.308  57.496  21.110  1.00 70.92           N
ATOM    256  CA  VAL A  36      33.906  56.180  20.681  1.00 64.09           C
ATOM    257  CB  VAL A  36      32.691  56.241  19.756  1.00 64.06           C
ATOM    258  CG1 VAL A  36      31.447  56.573  20.568  1.00 68.02           C
ATOM    259  CG2 VAL A  36      32.916  57.269  18.662  1.00 62.55           C
ATOM    260  C   VAL A  36      35.074  55.531  19.984  1.00 59.94           C
ATOM    261  O   VAL A  36      36.013  56.208  19.546  1.00 59.68           O
ATOM    262  N   THR A  37      35.027  54.211  19.911  1.00 56.65           N
ATOM    263  CA  THR A  37      36.049  53.470  19.197  1.00 54.76           C
ATOM    264  CB  THR A  37      36.462  52.220  19.963  1.00 49.65           C
ATOM    265  OG1 THR A  37      35.325  51.364  20.098  1.00 50.57           O
ATOM    266  CG2 THR A  37      36.959  52.612  21.347  1.00 44.67           C
ATOM    267  C   THR A  37      35.538  53.080  17.823  1.00 52.59           C
ATOM    268  O   THR A  37      34.369  53.295  17.501  1.00 52.42           O
ATOM    269  N   GLN A  38      36.425  52.515  17.018  1.00 50.37           N
ATOM    270  CA  GLN A  38      36.078  52.057  15.692  1.00 47.79           C
ATOM    271  CB  GLN A  38      37.303  51.467  15.002  1.00 51.91           C
ATOM    272  CG  GLN A  38      38.452  52.437  14.825  1.00 53.13           C
ATOM    273  CD  GLN A  38      38.495  53.069  13.441  1.00 66.10           C
ATOM    274  OE1 GLN A  38      37.880  52.573  12.480  1.00 62.31           O
ATOM    275  NE2 GLN A  38      39.239  54.170  13.328  1.00 65.27           N
ATOM    276  C   GLN A  38      34.971  51.016  15.779  1.00 51.65           C
ATOM    277  O   GLN A  38      34.010  51.021  14.992  1.00 47.97           O
ATOM    278  N   ALA A  39      35.111  50.121  16.748  1.00 48.90           N
ATOM    279  CA  ALA A  39      34.148  49.052  16.905  1.00 47.22           C
ATOM    280  CB  ALA A  39      34.580  48.106  18.001  1.00 49.10           C
ATOM    281  C   ALA A  39      32.778  49.632  17.201  1.00 47.47           C
ATOM    282  O   ALA A  39      31.772  49.206  16.642  1.00 50.49           O
ATOM    283  N   THR A  40      32.747  50.623  18.072  1.00 44.64           N
ATOM    284  CA  THR A  40      31.494  51.206  18.497  1.00 46.93           C
ATOM    285  CB  THR A  40      31.738  52.228  19.600  1.00 53.80           C
ATOM    286  OG1 THR A  40      31.977  51.533  20.836  1.00 58.74           O
ATOM    287  CG2 THR A  40      30.555  53.145  19.746  1.00 53.05           C
ATOM    288  C   THR A  40      30.779  51.856  17.327  1.00 49.40           C
ATOM    289  O   THR A  40      29.578  51.668  17.131  1.00 47.41           O
ATOM    290  N   VAL A  41      31.544  52.606  16.538  1.00 49.39           N
ATOM    291  CA  VAL A  41      31.020  53.291  15.371  1.00 49.06           C
ATOM    292  CB  VAL A  41      32.067  54.249  14.795  1.00 53.19           C
ATOM    293  CG1 VAL A  41      31.640  54.759  13.409  1.00 48.42           C
ATOM    294  CG2 VAL A  41      32.270  55.405  15.758  1.00 51.74           C
ATOM    295  C   VAL A  41      30.549  52.318  14.285  1.00 48.81           C
ATOM    296  O   VAL A  41      29.482  52.519  13.688  1.00 46.33           O
ATOM    297  N   SER A  42      31.324  51.261  14.046  1.00 46.77           N
ATOM    298  CA  SER A  42      30.915  50.240  13.092  1.00 47.41           C
ATOM    299  CB  SER A  42      31.978  49.147  12.947  1.00 50.66           C
ATOM    300  OG  SER A  42      31.987  48.294  14.070  1.00 57.80           O
ATOM    301  C   SER A  42      29.598  49.624  13.525  1.00 47.73           C
ATOM    302  O   SER A  42      28.789  49.213  12.701  1.00 52.88           O
ATOM    303  N   ARG A  43      29.375  49.570  14.828  1.00 51.33           N
ATOM    304  CA  ARG A  43      28.124  49.044  15.322  1.00 50.59           C
ATOM    305  CB  ARG A  43      28.221  48.711  16.809  1.00 48.77           C
ATOM    306  CG  ARG A  43      26.971  48.073  17.404  1.00 51.62           C
ATOM    307  CD  ARG A  43      26.431  46.852  16.605  1.00 61.99           C
ATOM    308  NE  ARG A  43      27.414  46.154  15.760  1.00 64.75           N
ATOM    309  CZ  ARG A  43      28.077  45.042  16.081  1.00 64.56           C
ATOM    310  NH1 ARG A  43      27.892  44.450  17.260  1.00 60.54           N
ATOM    311  NH2 ARG A  43      28.935  44.519  15.207  1.00 69.54           N
ATOM    312  C   ARG A  43      27.016  50.040  15.059  1.00 48.96           C
ATOM    313  O   ARG A  43      25.900  49.657  14.738  1.00 51.09           O
ATOM    314  N   ASP A  44      27.325  51.321  15.179  1.00 45.44           N
ATOM    315  CA  ASP A  44      26.328  52.341  14.903  1.00 51.23           C
ATOM    316  CB  ASP A  44      26.829  53.708  15.335  1.00 51.31           C
ATOM    317  CG  ASP A  44      26.922  53.837  16.829  1.00 54.72           C
ATOM    318  OD1 ASP A  44      26.164  53.128  17.529  1.00 60.53           O
ATOM    319  OD2 ASP A  44      27.743  54.651  17.300  1.00 54.82           O
ATOM    320  C   ASP A  44      25.962  52.354  13.421  1.00 51.45           C
ATOM    321  O   ASP A  44      24.774  52.398  13.059  1.00 47.34           O
ATOM    322  N   ILE A  45      26.992  52.298  12.578  1.00 44.47           N
ATOM    323  CA  ILE A  45      26.801  52.213  11.144  1.00 45.89           C
ATOM    324  CB  ILE A  45      28.130  51.916  10.431  1.00 46.42           C
ATOM    325  CG1 ILE A  45      29.008  53.172  10.423  1.00 42.93           C
ATOM    326  CD1 ILE A  45      30.426  52.933   9.953  1.00 43.46           C
ATOM    327  CG2 ILE A  45      27.872  51.409   9.011  1.00 46.88           C
ATOM    328  C   ILE A  45      25.770  51.148  10.781  1.00 48.72           C
ATOM    329  O   ILE A  45      24.877  51.393   9.975  1.00 50.44           O
ATOM    330  N   LYS A  46      25.871  49.981  11.409  1.00 49.66           N
ATOM    331  CA  LYS A  46      24.984  48.871  11.093  1.00 48.91           C
ATOM    332  CB  LYS A  46      25.575  47.558  11.589  1.00 51.91           C
ATOM    333  CG  LYS A  46      26.560  46.963  10.592  1.00 56.98           C
ATOM    334  CD  LYS A  46      27.626  46.133  11.272  1.00 58.47           C
ATOM    335  CE  LYS A  46      28.607  45.589  10.243  1.00 67.16           C
ATOM    336  NZ  LYS A  46      29.739  44.875  10.893  1.00 72.65           N
ATOM    337  C   LYS A  46      23.611  49.084  11.676  1.00 49.70           C
ATOM    338  O   LYS A  46      22.602  48.753  11.053  1.00 56.79           O
ATOM    339  N   GLU A  47      23.567  49.649  12.871  1.00 51.24           N
ATOM    340  CA  GLU A  47      22.292  49.916  13.509  1.00 53.34           C
ATOM    341  CB  GLU A  47      22.496  50.339  14.970  1.00 51.19           C
ATOM    342  CG  GLU A  47      22.610  49.128  15.905  1.00 54.19           C
ATOM    343  CD  GLU A  47      23.053  49.473  17.320  1.00 60.99           C
ATOM    344  OE1 GLU A  47      23.511  50.613  17.551  1.00 64.42           O
ATOM    345  OE2 GLU A  47      22.955  48.589  18.202  1.00 64.89           O
ATOM    346  C   GLU A  47      21.531  50.972  12.718  1.00 51.77           C
ATOM    347  O   GLU A  47      20.340  50.836  12.504  1.00 51.67           O
ATOM    348  N   LEU A  48      22.229  52.001  12.249  1.00 51.57           N
ATOM    349  CA  LEU A  48      21.595  53.054  11.463  1.00 47.62           C
ATOM    350  CB  LEU A  48      22.414  54.332  11.566  1.00 48.86           C
ATOM    351  CG  LEU A  48      22.523  54.888  12.979  1.00 49.90           C
ATOM    352  CD1 LEU A  48      23.341  56.170  12.997  1.00 46.74           C
ATOM    353  CD2 LEU A  48      21.130  55.118  13.510  1.00 53.26           C
ATOM    354  C   LEU A  48      21.401  52.686   9.985  1.00 53.02           C
ATOM    355  O   LEU A  48      20.855  53.485   9.218  1.00 48.25           O
ATOM    356  N   HIS A  49      21.852  51.485   9.606  1.00 51.36           N
ATOM    357  CA  HIS A  49      21.734  50.965   8.244  1.00 48.78           C
ATOM    358  CB  HIS A  49      20.274  50.713   7.873  1.00 53.71           C
ATOM    359  CG  HIS A  49      19.554  49.811   8.824  1.00 56.29           C
ATOM    360  ND1 HIS A  49      19.721  48.444   8.822  1.00 57.00           N
ATOM    361  CE1 HIS A  49      18.967  47.908   9.766  1.00 55.61           C
ATOM    362  NE2 HIS A  49      18.308  48.879  10.373  1.00 61.10           N
ATOM    363  CD2 HIS A  49      18.657  50.081   9.804  1.00 55.43           C
ATOM    364  C   HIS A  49      22.349  51.902   7.225  1.00 49.39           C
ATOM    365  O   HIS A  49      21.846  52.039   6.113  1.00 49.71           O
ATOM    366  N   LEU A  50      23.441  52.543   7.605  1.00 47.01           N
ATOM    367  CA  LEU A  50      24.107  53.474   6.716  1.00 48.53           C
ATOM    368  CB  LEU A  50      25.207  54.223   7.463  1.00 43.00           C
ATOM    369  CG  LEU A  50      24.713  55.110   8.600  1.00 46.10           C
ATOM    370  CD1 LEU A  50      25.803  56.068   9.064  1.00 46.01           C
ATOM    371  CD2 LEU A  50      23.477  55.869   8.181  1.00 48.31           C
ATOM    372  C   LEU A  50      24.684  52.755   5.499  1.00 51.77           C
ATOM    373  O   LEU A  50      25.071  51.591   5.593  1.00 50.84           O
ATOM    374  N   VAL A  51      24.719  53.445   4.359  1.00 49.63           N
ATOM    375  CA  VAL A  51      25.367  52.924   3.161  1.00 47.74           C
ATOM    376  CB  VAL A  51      24.348  52.616   2.040  1.00 51.60           C
ATOM    377  CG1 VAL A  51      23.288  51.650   2.540  1.00 47.32           C
ATOM    378  CG2 VAL A  51      23.704  53.901   1.509  1.00 47.55           C
ATOM    379  C   VAL A  51      26.402  53.929   2.660  1.00 47.95           C
ATOM    380  O   VAL A  51      26.524  55.021   3.204  1.00 48.47           O
ATOM    381  N   LYS A  52      27.164  53.545   1.644  1.00 49.30           N
ATOM    382  CA  LYS A  52      28.090  54.462   0.991  1.00 52.42           C
ATOM    383  CB  LYS A  52      29.514  53.892   0.983  1.00 53.17           C
ATOM    384  CG  LYS A  52      30.282  54.056   2.287  1.00 52.97           C
ATOM    385  CD  LYS A  52      31.763  53.688   2.111  1.00 52.57           C
ATOM    386  CE  LYS A  52      32.499  53.760   3.439  1.00 53.89           C
ATOM    387  NZ  LYS A  52      33.925  53.342   3.377  1.00 55.85           N
ATOM    388  C   LYS A  52      27.613  54.735  -0.439  1.00 49.69           C
ATOM    389  O   LYS A  52      27.345  53.804  -1.192  1.00 50.44           O
ATOM    390  N   VAL A  53      27.498  56.004  -0.806  1.00 48.06           N
ATOM    391  CA  VAL A  53      26.937  56.378  -2.100  1.00 50.55           C
ATOM    392  CB  VAL A  53      25.750  57.354  -1.935  1.00 50.18           C
ATOM    393  CG1 VAL A  53      24.569  56.656  -1.291  1.00 49.55           C
ATOM    394  CG2 VAL A  53      26.154  58.545  -1.099  1.00 50.00           C
ATOM    395  C   VAL A  53      28.012  57.013  -2.973  1.00 51.74           C
ATOM    396  O   VAL A  53      28.946  57.606  -2.457  1.00 53.22           O
ATOM    397  N   PRO A  54      27.898  56.875  -4.303  1.00 55.77           N
ATOM    398  CA  PRO A  54      28.928  57.478  -5.165  1.00 56.35           C
ATOM    399  CB  PRO A  54      28.582  56.944  -6.563  1.00 52.97           C
ATOM    400  CG  PRO A  54      27.124  56.611  -6.489  1.00 52.37           C
ATOM    401  CD  PRO A  54      26.880  56.142  -5.081  1.00 50.19           C
ATOM    402  C   PRO A  54      28.882  58.997  -5.141  1.00 59.12           C
ATOM    403  O   PRO A  54      27.802  59.580  -5.147  1.00 57.86           O
ATOM    404  N   MET A  55      30.049  59.626  -5.115  1.00 68.34           N
ATOM    405  CA  MET A  55      30.124  61.075  -5.132  1.00 74.32           C
ATOM    406  CB  MET A  55      31.082  61.583  -4.053  1.00 74.76           C
ATOM    407  CG  MET A  55      30.444  61.906  -2.714  1.00 72.56           C
ATOM    408  SD  MET A  55      31.631  62.744  -1.627  1.00 84.41           S
ATOM    409  CE  MET A  55      33.048  61.676  -1.835  1.00 70.06           C
ATOM    410  C   MET A  55      30.581  61.614  -6.484  1.00 81.66           C
ATOM    411  O   MET A  55      29.840  61.615  -7.470  1.00 77.09           O
ATOM    412  N   MET A  56      31.825  62.071  -6.508  1.00 87.91           N
ATOM    413  CA  MET A  56      32.318  62.939  -7.565  1.00 89.05           C
ATOM    414  CB  MET A  56      32.739  64.310  -6.951  1.00 91.64           C
ATOM    415  CG  MET A  56      34.275  64.531  -6.847  1.00 94.98           C
ATOM    416  SD  MET A  56      34.986  65.675  -5.616  1.00116.15           S
ATOM    417  CE  MET A  56      34.524  67.330  -6.171  1.00102.88           C
ATOM    418  C   MET A  56      33.492  62.280  -8.278  1.00 86.71           C
ATOM    419  O   MET A  56      33.601  62.281  -9.501  1.00 92.45           O
ATOM    420  N   ASP A  57      34.374  61.700  -7.478  1.00 86.41           N
ATOM    421  CA  ASP A  57      35.734  61.396  -7.891  1.00 86.19           C
ATOM    422  CB  ASP A  57      36.718  61.943  -6.829  1.00 86.51           C
ATOM    423  CG  ASP A  57      38.155  62.094  -7.331  1.00 95.62           C
ATOM    424  OD1 ASP A  57      38.598  61.332  -8.218  1.00 97.68           O
ATOM    425  OD2 ASP A  57      38.852  63.013  -6.830  1.00 97.14           O
ATOM    426  C   ASP A  57      35.809  59.885  -8.004  1.00 86.00           C
ATOM    427  O   ASP A  57      36.890  59.291  -7.980  1.00 87.04           O
ATOM    428  N   GLY A  58      34.637  59.263  -8.090  1.00 80.63           N
ATOM    429  CA  GLY A  58      34.521  57.844  -7.819  1.00 79.46           C
ATOM    430  C   GLY A  58      34.868  57.634  -6.357  1.00 75.58           C
ATOM    431  O   GLY A  58      35.423  56.610  -5.968  1.00 72.40           O
ATOM    432  N   ARG A  59      34.571  58.639  -5.545  1.00 75.94           N
ATOM    433  CA  ARG A  59      34.697  58.504  -4.107  1.00 73.62           C
ATOM    434  CB  ARG A  59      35.379  59.720  -3.475  1.00 77.59           C
ATOM    435  CG  ARG A  59      36.839  59.922  -3.824  1.00 79.20           C
ATOM    436  CD  ARG A  59      37.338  61.172  -3.126  1.00 79.53           C
ATOM    437  NE  ARG A  59      36.325  62.227  -3.157  1.00 85.34           N
ATOM    438  CZ  ARG A  59      36.381  63.350  -2.443  1.00 89.40           C
ATOM    439  NH1 ARG A  59      37.410  63.581  -1.634  1.00 91.14           N
ATOM    440  NH2 ARG A  59      35.406  64.247  -2.538  1.00 91.81           N
ATOM    441  C   ARG A  59      33.301  58.329  -3.541  1.00 65.89           C
ATOM    442  O   ARG A  59      32.319  58.793  -4.123  1.00 65.42           O
ATOM    443  N   TYR A  60      33.222  57.663  -2.401  1.00 61.38           N
ATOM    444  CA  TYR A  60      31.944  57.376  -1.785  1.00 56.64           C
ATOM    445  CB  TYR A  60      31.734  55.868  -1.689  1.00 54.59           C
ATOM    446  CG  TYR A  60      31.589  55.211  -3.031  1.00 54.84           C
ATOM    447  CD1 TYR A  60      32.677  55.074  -3.877  1.00 57.07           C
ATOM    448  CE1 TYR A  60      32.547  54.492  -5.105  1.00 53.20           C
ATOM    449  CZ  TYR A  60      31.324  54.027  -5.505  1.00 49.65           C
ATOM    450  OH  TYR A  60      31.192  53.432  -6.743  1.00 54.15           O
ATOM    451  CE2 TYR A  60      30.231  54.146  -4.685  1.00 49.23           C
ATOM    452  CD2 TYR A  60      30.365  54.733  -3.459  1.00 52.99           C
ATOM    453  C   TYR A  60      31.872  58.015  -0.415  1.00 59.14           C
ATOM    454  O   TYR A  60      32.890  58.161   0.258  1.00 60.57           O
ATOM    455  N   LYS A  61      30.670  58.407  -0.013  1.00 56.62           N
ATOM    456  CA  LYS A  61      30.461  58.976   1.307  1.00 54.94           C
ATOM    457  CB  LYS A  61      30.177  60.469   1.219  1.00 59.32           C
ATOM    458  CG  LYS A  61      28.926  60.820   0.442  1.00 57.41           C
ATOM    459  CD  LYS A  61      28.466  62.232   0.770  1.00 60.46           C
ATOM    460  CE  LYS A  61      27.277  62.632  -0.095  1.00 63.92           C
ATOM    461  NZ  LYS A  61      26.632  63.883   0.386  1.00 71.11           N
ATOM    462  C   LYS A  61      29.308  58.266   1.996  1.00 54.51           C
ATOM    463  O   LYS A  61      28.436  57.710   1.329  1.00 53.45           O
ATOM    464  N   TYR A  62      29.313  58.268   3.327  1.00 51.73           N
ATOM    465  CA  TYR A  62      28.224  57.658   4.084  1.00 52.51           C
ATOM    466  CB  TYR A  62      28.515  57.657   5.593  1.00 52.23           C
ATOM    467  CG  TYR A  62      29.477  56.575   6.020  1.00 51.58           C
ATOM    468  CD1 TYR A  62      29.076  55.252   6.084  1.00 51.31           C
ATOM    469  CE1 TYR A  62      29.950  54.265   6.464  1.00 49.87           C
ATOM    470  CZ  TYR A  62      31.241  54.594   6.794  1.00 50.38           C
ATOM    471  OH  TYR A  62      32.119  53.620   7.177  1.00 51.64           O
ATOM    472  CE2 TYR A  62      31.662  55.892   6.748  1.00 53.56           C
ATOM    473  CD2 TYR A  62      30.781  56.878   6.365  1.00 55.24           C
ATOM    474  C   TYR A  62      26.925  58.387   3.816  1.00 49.07           C
ATOM    475  O   TYR A  62      26.915  59.578   3.554  1.00 52.41           O
ATOM    476  N   SER A  63      25.821  57.664   3.893  1.00 48.22           N
ATOM    477  CA  SER A  63      24.523  58.261   3.688  1.00 47.98           C
ATOM    478  CB  SER A  63      24.192  58.347   2.197  1.00 48.79           C
ATOM    479  OG  SER A  63      22.787  58.306   2.012  1.00 51.92           O
ATOM    480  C   SER A  63      23.492  57.424   4.395  1.00 50.95           C
ATOM    481  O   SER A  63      23.691  56.226   4.580  1.00 49.98           O
ATOM    482  N   LEU A  64      22.386  58.042   4.782  1.00 52.05           N
ATOM    483  CA  LEU A  64      21.248  57.272   5.237  1.00 50.95           C
ATOM    484  CB  LEU A  64      20.129  58.186   5.709  1.00 52.64           C
ATOM    485  CG  LEU A  64      20.445  58.809   7.064  1.00 56.02           C
ATOM    486  CD1 LEU A  64      19.617  60.058   7.275  1.00 55.95           C
ATOM    487  CD2 LEU A  64      20.200  57.798   8.185  1.00 54.67           C
ATOM    488  C   LEU A  64      20.802  56.400   4.085  1.00 52.95           C
ATOM    489  O   LEU A  64      21.086  56.717   2.927  1.00 50.38           O
ATOM    490  N   PRO A  65      20.139  55.275   4.387  1.00 54.16           N
ATOM    491  CA  PRO A  65      19.658  54.431   3.291  1.00 53.98           C
ATOM    492  CB  PRO A  65      19.194  53.165   3.997  1.00 49.42           C
ATOM    493  CG  PRO A  65      18.787  53.631   5.324  1.00 54.63           C
ATOM    494  CD  PRO A  65      19.758  54.730   5.697  1.00 51.43           C
ATOM    495  C   PRO A  65      18.503  55.101   2.564  1.00 60.28           C
ATOM    496  O   PRO A  65      17.841  55.975   3.146  1.00 57.26           O
ATOM    497  N   ALA A  66      18.273  54.685   1.322  1.00 57.25           N
ATOM    498  CA  ALA A  66      17.284  55.307   0.449  1.00 59.82           C
ATOM    499  CB  ALA A  66      17.149  54.497  -0.832  1.00 61.19           C
ATOM    500  C   ALA A  66      15.913  55.476   1.117  1.00 67.02           C
ATOM    501  O   ALA A  66      15.272  56.528   0.990  1.00 65.74           O
ATOM    502  N   ASP A  67      15.477  54.458   1.850  1.00 63.15           N
ATOM    503  CA  ASP A  67      14.138  54.479   2.417  1.00 64.84           C
ATOM    504  CB  ASP A  67      13.760  53.083   2.919  1.00 69.99           C
ATOM    505  CG  ASP A  67      14.752  52.540   3.914  1.00 70.59           C
ATOM    506  OD1 ASP A  67      15.918  52.339   3.513  1.00 69.79           O
ATOM    507  OD2 ASP A  67      14.365  52.308   5.085  1.00 70.62           O
ATOM    508  C   ASP A  67      13.980  55.504   3.541  1.00 64.87           C
ATOM    509  O   ASP A  67      12.880  55.678   4.070  1.00 66.88           O
ATOM    510  N   GLN A  68      15.061  56.187   3.910  1.00 63.78           N
ATOM    511  CA  GLN A  68      14.943  57.237   4.921  1.00 64.04           C
ATOM    512  CB  GLN A  68      15.260  56.698   6.311  1.00 65.03           C
ATOM    513  CG  GLN A  68      16.689  56.317   6.537  1.00 64.23           C
ATOM    514  CD  GLN A  68      16.792  55.122   7.456  1.00 72.77           C
ATOM    515  OE1 GLN A  68      16.150  54.094   7.212  1.00 74.21           O
ATOM    516  NE2 GLN A  68      17.600  55.241   8.520  1.00 71.28           N
ATOM    517  C   GLN A  68      15.818  58.443   4.616  1.00 61.45           C
ATOM    518  O   GLN A  68      16.236  59.179   5.509  1.00 60.59           O
ATOM    519  N   ARG A  69      16.084  58.659   3.341  1.00 59.68           N
ATOM    520  CA  ARG A  69      16.646  59.925   2.946  1.00 61.01           C
ATOM    521  CB  ARG A  69      17.539  59.777   1.713  1.00 59.31           C
ATOM    522  CG  ARG A  69      18.871  59.120   2.008  1.00 57.92           C
ATOM    523  CD  ARG A  69      19.933  59.466   0.978  1.00 54.30           C
ATOM    524  NE  ARG A  69      19.700  58.805  -0.304  1.00 57.28           N
ATOM    525  CZ  ARG A  69      19.880  57.506  -0.528  1.00 60.08           C
ATOM    526  NH1 ARG A  69      20.297  56.707   0.445  1.00 64.14           N
ATOM    527  NH2 ARG A  69      19.642  56.996  -1.730  1.00 64.52           N
ATOM    528  C   ARG A  69      15.472  60.869   2.696  1.00 65.02           C
ATOM    529  O   ARG A  69      14.383  60.429   2.323  1.00 63.30           O
ATOM    530  N   PHE A  70      15.682  62.156   2.941  1.00 60.82           N
ATOM    531  CA  PHE A  70      14.645  63.145   2.710  1.00 59.66           C
ATOM    532  CB  PHE A  70      13.894  63.435   3.995  1.00 58.90           C
ATOM    533  CG  PHE A  70      13.218  62.246   4.573  1.00 60.92           C
ATOM    534  CD1 PHE A  70      12.082  61.725   3.974  1.00 64.83           C
ATOM    535  CE1 PHE A  70      11.439  60.625   4.507  1.00 63.31           C
ATOM    536  CZ  PHE A  70      11.926  60.043   5.662  1.00 63.80           C
ATOM    537  CE2 PHE A  70      13.057  60.564   6.273  1.00 63.86           C
ATOM    538  CD2 PHE A  70      13.696  61.660   5.730  1.00 58.69           C
ATOM    539  C   PHE A  70      15.221  64.438   2.153  1.00 59.93           C
ATOM    540  O   PHE A  70      16.299  64.873   2.564  1.00 59.37           O
ATOM    541  N   ASN A  71      14.494  65.042   1.213  1.00 58.87           N
ATOM    542  CA  ASN A  71      14.891  66.313   0.616  1.00 55.82           C
ATOM    543  CB  ASN A  71      14.188  66.513  -0.734  1.00 55.84           C
ATOM    544  CG  ASN A  71      12.679  66.522  -0.616  1.00 58.62           C
ATOM    545  OD1 ASN A  71      12.112  67.107   0.313  1.00 57.46           O
ATOM    546  ND2 ASN A  71      12.014  65.854  -1.557  1.00 56.98           N
ATOM    547  C   ASN A  71      14.578  67.435   1.602  1.00 52.97           C
ATOM    548  O   ASN A  71      13.924  67.185   2.612  1.00 51.62           O
ATOM    549  N   PRO A  72      15.061  68.662   1.334  1.00 52.84           N
ATOM    550  CA  PRO A  72      14.885  69.737   2.321  1.00 51.37           C
ATOM    551  CB  PRO A  72      15.513  70.945   1.630  1.00 56.23           C
ATOM    552  CG  PRO A  72      16.575  70.344   0.756  1.00 55.34           C
ATOM    553  CD  PRO A  72      15.983  69.061   0.254  1.00 49.99           C
ATOM    554  C   PRO A  72      13.441  70.019   2.669  1.00 48.79           C
ATOM    555  O   PRO A  72      13.143  70.380   3.809  1.00 51.28           O
ATOM    556  N   LEU A  73      12.555  69.821   1.706  1.00 49.18           N
ATOM    557  CA  LEU A  73      11.133  70.066   1.918  1.00 53.17           C
ATOM    558  CB  LEU A  73      10.407  70.130   0.569  1.00 50.23           C
ATOM    559  CG  LEU A  73       8.955  70.594   0.692  1.00 59.00           C
ATOM    560  CD1 LEU A  73       8.930  72.011   1.259  1.00 54.59           C
ATOM    561  CD2 LEU A  73       8.201  70.510  -0.634  1.00 50.61           C
ATOM    562  C   LEU A  73      10.472  69.013   2.830  1.00 51.66           C
ATOM    563  O   LEU A  73       9.672  69.359   3.708  1.00 51.07           O
ATOM    564  N   GLN A  74      10.800  67.735   2.634  1.00 52.66           N
ATOM    565  CA  GLN A  74      10.245  66.685   3.492  1.00 49.97           C
ATOM    566  CB  GLN A  74      10.549  65.298   2.937  1.00 53.08           C
ATOM    567  CG  GLN A  74      10.016  65.010   1.542  1.00 54.49           C
ATOM    568  CD  GLN A  74      10.696  63.788   0.929  1.00 62.17           C
ATOM    569  OE1 GLN A  74      11.867  63.845   0.549  1.00 62.34           O
ATOM    570  NE2 GLN A  74       9.976  62.670   0.866  1.00 57.80           N
ATOM    571  C   GLN A  74      10.797  66.802   4.905  1.00 48.79           C
ATOM    572  O   GLN A  74      10.099  66.512   5.875  1.00 48.80           O
ATOM    573  N   LYS A  75      12.054  67.227   5.023  1.00 46.69           N
ATOM    574  CA  LYS A  75      12.665  67.398   6.337  1.00 49.53           C
ATOM    575  CB  LYS A  75      14.173  67.662   6.233  1.00 52.59           C
ATOM    576  CG  LYS A  75      14.960  66.456   5.776  1.00 52.50           C
ATOM    577  CD  LYS A  75      16.410  66.526   6.218  1.00 61.33           C
ATOM    578  CE  LYS A  75      17.296  67.205   5.201  1.00 62.23           C
ATOM    579  NZ  LYS A  75      18.651  66.573   5.248  1.00 61.90           N
ATOM    580  C   LYS A  75      12.002  68.524   7.084  1.00 47.27           C
ATOM    581  O   LYS A  75      11.817  68.443   8.301  1.00 49.08           O
ATOM    582  N   LEU A  76      11.652  69.581   6.361  1.00 49.28           N
ATOM    583  CA  LEU A  76      10.920  70.681   6.969  1.00 45.51           C
ATOM    584  CB  LEU A  76      10.774  71.859   6.005  1.00 45.54           C
ATOM    585  CG  LEU A  76       9.889  72.967   6.599  1.00 45.87           C
ATOM    586  CD1 LEU A  76      10.528  73.606   7.829  1.00 39.95           C
ATOM    587  CD2 LEU A  76       9.556  74.027   5.580  1.00 46.64           C
ATOM    588  C   LEU A  76       9.543  70.205   7.418  1.00 47.56           C
ATOM    589  O   LEU A  76       9.136  70.462   8.558  1.00 48.11           O
ATOM    590  N   LYS A  77       8.824  69.518   6.531  1.00 42.43           N
ATOM    591  CA  LYS A  77       7.474  69.079   6.858  1.00 44.29           C
ATOM    592  CB  LYS A  77       6.852  68.262   5.717  1.00 46.80           C
ATOM    593  CG  LYS A  77       5.546  67.609   6.126  1.00 50.78           C
ATOM    594  CD  LYS A  77       4.686  67.107   4.959  1.00 57.47           C
ATOM    595  CE  LYS A  77       3.370  66.502   5.494  1.00 61.37           C
ATOM    596  NZ  LYS A  77       2.327  66.221   4.456  1.00 67.58           N
ATOM    597  C   LYS A  77       7.498  68.269   8.133  1.00 48.67           C
ATOM    598  O   LYS A  77       6.710  68.516   9.052  1.00 51.62           O
ATOM    599  N   ARG A  78       8.436  67.330   8.200  1.00 49.03           N
ATOM    600  CA  ARG A  78       8.577  66.468   9.364  1.00 47.34           C
ATOM    601  CB  ARG A  78       9.632  65.389   9.095  1.00 52.56           C
ATOM    602  CG  ARG A  78       9.263  64.466   7.920  1.00 59.17           C
ATOM    603  CD  ARG A  78      10.466  63.695   7.362  1.00 62.42           C
ATOM    604  NE  ARG A  78      10.995  62.765   8.353  1.00 69.06           N
ATOM    605  CZ  ARG A  78      10.464  61.573   8.605  1.00 72.12           C
ATOM    606  NH1 ARG A  78      10.996  60.792   9.538  1.00 70.64           N
ATOM    607  NH2 ARG A  78       9.394  61.168   7.929  1.00 68.58           N
ATOM    608  C   ARG A  78       8.935  67.292  10.583  1.00 45.26           C
ATOM    609  O   ARG A  78       8.436  67.049  11.680  1.00 49.10           O
ATOM    610  N   GLY A  79       9.794  68.284  10.386  1.00 44.98           N
ATOM    611  CA  GLY A  79      10.160  69.184  11.465  1.00 44.42           C
ATOM    612  C   GLY A  79       8.951  69.934  11.997  1.00 47.57           C
ATOM    613  O   GLY A  79       8.796  70.096  13.206  1.00 46.97           O
ATOM    614  N   LEU A  80       8.078  70.375  11.091  1.00 47.61           N
ATOM    615  CA  LEU A  80       6.897  71.148  11.479  1.00 48.75           C
ATOM    616  CB  LEU A  80       6.241  71.810  10.258  1.00 45.78           C
ATOM    617  CG  LEU A  80       7.105  72.777   9.430  1.00 48.62           C
ATOM    618  CD1 LEU A  80       6.309  73.363   8.287  1.00 42.61           C
ATOM    619  CD2 LEU A  80       7.678  73.886  10.273  1.00 40.45           C
ATOM    620  C   LEU A  80       5.889  70.261  12.214  1.00 50.62           C
ATOM    621  O   LEU A  80       5.212  70.719  13.153  1.00 50.43           O
ATOM    622  N   VAL A  81       5.790  68.996  11.807  1.00 47.27           N
ATOM    623  CA  VAL A  81       4.930  68.070  12.540  1.00 51.63           C
ATOM    624  CB  VAL A  81       4.892  66.669  11.881  1.00 52.06           C
ATOM    625  CG1 VAL A  81       4.184  65.690  12.785  1.00 50.71           C
ATOM    626  CG2 VAL A  81       4.170  66.736  10.536  1.00 45.75           C
ATOM    627  C   VAL A  81       5.386  67.962  13.999  1.00 48.32           C
ATOM    628  O   VAL A  81       4.574  68.021  14.915  1.00 49.28           O
ATOM    629  N   ASP A  82       6.693  67.867  14.211  1.00 48.16           N
ATOM    630  CA  ASP A  82       7.227  67.756  15.556  1.00 44.96           C
ATOM    631  CB  ASP A  82       8.684  67.286  15.516  1.00 52.54           C
ATOM    632  CG  ASP A  82       8.858  65.961  14.814  1.00 58.38           C
ATOM    633  OD1 ASP A  82       7.916  65.132  14.827  1.00 63.23           O
ATOM    634  OD2 ASP A  82       9.953  65.748  14.250  1.00 60.67           O
ATOM    635  C   ASP A  82       7.183  69.039  16.373  1.00 51.07           C
ATOM    636  O   ASP A  82       7.107  68.979  17.601  1.00 50.80           O
ATOM    637  N   SER A  83       7.286  70.205  15.737  1.00 46.56           N
ATOM    638  CA  SER A  83       7.553  71.391  16.546  1.00 44.09           C
ATOM    639  CB  SER A  83       8.966  71.899  16.271  1.00 45.86           C
ATOM    640  OG  SER A  83       9.932  71.001  16.764  1.00 50.62           O
ATOM    641  C   SER A  83       6.608  72.563  16.396  1.00 46.43           C
ATOM    642  O   SER A  83       6.564  73.412  17.291  1.00 47.27           O
ATOM    643  N   PHE A  84       5.878  72.638  15.287  1.00 44.43           N
ATOM    644  CA  PHE A  84       5.105  73.846  14.984  1.00 41.80           C
ATOM    645  CB  PHE A  84       4.493  73.750  13.580  1.00 43.71           C
ATOM    646  CG  PHE A  84       3.662  74.954  13.172  1.00 45.37           C
ATOM    647  CD1 PHE A  84       4.268  76.144  12.796  1.00 44.42           C
ATOM    648  CE1 PHE A  84       3.500  77.242  12.406  1.00 41.21           C
ATOM    649  CZ  PHE A  84       2.115  77.148  12.386  1.00 40.54           C
ATOM    650  CE2 PHE A  84       1.504  75.973  12.747  1.00 40.15           C
ATOM    651  CD2 PHE A  84       2.274  74.879  13.134  1.00 44.87           C
ATOM    652  C   PHE A  84       4.030  74.063  16.037  1.00 45.32           C
ATOM    653  O   PHE A  84       3.263  73.157  16.336  1.00 48.44           O
ATOM    654  N   VAL A  85       3.985  75.257  16.616  1.00 44.01           N
ATOM    655  CA  VAL A  85       2.959  75.571  17.594  1.00 38.40           C
ATOM    656  CB  VAL A  85       3.596  76.021  18.916  1.00 42.26           C
ATOM    657  CG1 VAL A  85       2.562  76.624  19.855  1.00 42.06           C
ATOM    658  CG2 VAL A  85       4.279  74.846  19.580  1.00 41.78           C
ATOM    659  C   VAL A  85       1.980  76.635  17.060  1.00 45.28           C
ATOM    660  O   VAL A  85       0.764  76.495  17.224  1.00 43.07           O
ATOM    661  N   SER A  86       2.499  77.681  16.408  1.00 42.42           N
ATOM    662  CA  SER A  86       1.645  78.695  15.783  1.00 40.38           C
ATOM    663  CB  SER A  86       0.994  79.599  16.841  1.00 38.53           C
ATOM    664  OG  SER A  86       1.966  80.328  17.583  1.00 42.94           O
ATOM    665  C   SER A  86       2.393  79.565  14.782  1.00 41.25           C
ATOM    666  O   SER A  86       3.623  79.581  14.733  1.00 39.09           O
ATOM    667  N   ILE A  87       1.631  80.305  13.992  1.00 37.64           N
ATOM    668  CA  ILE A  87       2.219  81.230  13.057  1.00 33.82           C
ATOM    669  CB  ILE A  87       2.415  80.569  11.687  1.00 36.50           C
ATOM    670  CG1 ILE A  87       3.345  81.404  10.796  1.00 34.56           C
ATOM    671  CD1 ILE A  87       3.950  80.609   9.641  1.00 33.13           C
ATOM    672  CG2 ILE A  87       1.070  80.299  11.021  1.00 33.72           C
ATOM    673  C   ILE A  87       1.349  82.472  12.936  1.00 37.31           C
ATOM    674  O   ILE A  87       0.126  82.415  13.098  1.00 39.01           O
ATOM    675  N   ASP A  88       1.993  83.606  12.680  1.00 39.76           N
ATOM    676  CA  ASP A  88       1.297  84.857  12.396  1.00 37.80           C
ATOM    677  CB  ASP A  88       0.889  85.573  13.696  1.00 31.76           C
ATOM    678  CG  ASP A  88      -0.294  86.542  13.507  1.00 36.20           C
ATOM    679  OD1 ASP A  88      -0.771  86.712  12.372  1.00 38.94           O
ATOM    680  OD2 ASP A  88      -0.749  87.163  14.498  1.00 41.06           O
ATOM    681  C   ASP A  88       2.252  85.694  11.524  1.00 37.09           C
ATOM    682  O   ASP A  88       3.441  85.369  11.403  1.00 35.16           O
ATOM    683  N   ARG A  89       1.744  86.766  10.926  1.00 32.40           N
ATOM    684  CA  ARG A  89       2.472  87.475   9.869  1.00 36.40           C
ATOM    685  CB  ARG A  89       2.337  86.722   8.546  1.00 30.41           C
ATOM    686  CG  ARG A  89       0.865  86.614   8.346  1.00 35.50           C
ATOM    687  CD  ARG A  89       0.451  85.863   7.257  1.00 40.28           C
ATOM    688  NE  ARG A  89      -0.915  86.114   6.819  1.00 39.76           N
ATOM    689  CZ  ARG A  89      -1.635  87.231   6.920  1.00 38.65           C
ATOM    690  NH1 ARG A  89      -1.269  88.292   7.631  1.00 39.88           N
ATOM    691  NH2 ARG A  89      -2.820  87.240   6.342  1.00 44.13           N
ATOM    692  C   ARG A  89       1.871  88.865   9.704  1.00 36.20           C
ATOM    693  O   ARG A  89       0.659  89.055   9.876  1.00 34.56           O
ATOM    694  N   THR A  90       2.712  89.824   9.357  1.00 35.29           N
ATOM    695  CA  THR A  90       2.253  91.114   8.906  1.00 31.99           C
ATOM    696  CB  THR A  90       2.246  92.153  10.014  1.00 37.69           C
ATOM    697  OG1 THR A  90       1.248  91.804  10.966  1.00 40.94           O
ATOM    698  CG2 THR A  90       1.922  93.525   9.452  1.00 37.77           C
ATOM    699  C   THR A  90       3.203  91.527   7.819  1.00 33.12           C
ATOM    700  O   THR A  90       4.409  91.619   8.050  1.00 32.66           O
ATOM    701  N   ASP A  91       2.650  91.764   6.635  1.00 36.70           N
ATOM    702  CA  ASP A  91       3.434  92.130   5.467  1.00 40.09           C
ATOM    703  CB  ASP A  91       3.989  93.553   5.608  1.00 37.00           C
ATOM    704  CG  ASP A  91       2.904  94.585   5.519  1.00 39.52           C
ATOM    705  OD1 ASP A  91       1.827  94.251   4.979  1.00 42.86           O
ATOM    706  OD2 ASP A  91       3.097  95.714   6.006  1.00 47.76           O
ATOM    707  C   ASP A  91       4.538  91.118   5.271  1.00 37.25           C
ATOM    708  O   ASP A  91       4.261  89.944   5.160  1.00 36.92           O
ATOM    709  N   ASN A  92       5.788  91.560   5.289  1.00 35.96           N
ATOM    710  CA  ASN A  92       6.873  90.653   4.996  1.00 34.98           C
ATOM    711  CB  ASN A  92       7.967  91.385   4.202  1.00 35.44           C
ATOM    712  CG  ASN A  92       8.562  92.523   4.962  1.00 34.86           C
ATOM    713  OD1 ASN A  92       7.858  93.261   5.644  1.00 33.96           O
ATOM    714  ND2 ASN A  92       9.873  92.663   4.873  1.00 32.84           N
ATOM    715  C   ASN A  92       7.472  90.000   6.239  1.00 33.55           C
ATOM    716  O   ASN A  92       8.508  89.342   6.159  1.00 35.74           O
ATOM    717  N   LEU A  93       6.831  90.155   7.387  1.00 31.85           N
ATOM    718  CA  LEU A  93       7.387  89.555   8.590  1.00 32.39           C
ATOM    719  CB  LEU A  93       7.624  90.603   9.667  1.00 36.75           C
ATOM    720  CG  LEU A  93       8.664  91.681   9.374  1.00 37.58           C
ATOM    721  CD1 LEU A  93       8.736  92.621  10.546  1.00 37.40           C
ATOM    722  CD2 LEU A  93       9.999  91.054   9.141  1.00 34.20           C
ATOM    723  C   LEU A  93       6.481  88.472   9.127  1.00 35.43           C
ATOM    724  O   LEU A  93       5.268  88.668   9.301  1.00 35.52           O
ATOM    725  N   ILE A  94       7.090  87.322   9.379  1.00 34.47           N
ATOM    726  CA  ILE A  94       6.392  86.155   9.891  1.00 34.19           C
ATOM    727  CB  ILE A  94       6.565  84.938   8.971  1.00 36.76           C
ATOM    728  CG1 ILE A  94       6.160  85.275   7.540  1.00 31.71           C
ATOM    729  CD1 ILE A  94       6.341  84.119   6.606  1.00 31.77           C
ATOM    730  CG2 ILE A  94       5.792  83.726   9.516  1.00 33.59           C
ATOM    731  C   ILE A  94       6.944  85.795  11.243  1.00 32.66           C
ATOM    732  O   ILE A  94       8.162  85.740  11.404  1.00 32.74           O
ATOM    733  N   VAL A  95       6.062  85.542  12.208  1.00 34.95           N
ATOM    734  CA  VAL A  95       6.487  84.995  13.497  1.00 34.26           C
ATOM    735  CB  VAL A  95       6.035  85.855  14.680  1.00 34.95           C
ATOM    736  CG1 VAL A  95       6.496  85.214  15.986  1.00 35.83           C
ATOM    737  CG2 VAL A  95       6.582  87.273  14.546  1.00 33.29           C
ATOM    738  C   VAL A  95       5.946  83.595  13.707  1.00 35.95           C
ATOM    739  O   VAL A  95       4.741  83.391  13.826  1.00 36.00           O
ATOM    740  N   MET A  96       6.842  82.625  13.759  1.00 35.20           N
ATOM    741  CA  MET A  96       6.446  81.254  14.026  1.00 37.12           C
ATOM    742  CB  MET A  96       7.027  80.296  12.998  1.00 35.41           C
ATOM    743  CG  MET A  96       6.656  78.857  13.229  1.00 35.74           C
ATOM    744  SD  MET A  96       7.683  77.771  12.228  1.00 42.16           S
ATOM    745  CE  MET A  96       7.083  78.112  10.569  1.00 33.15           C
ATOM    746  C   MET A  96       6.910  80.869  15.414  1.00 40.51           C
ATOM    747  O   MET A  96       8.053  81.147  15.803  1.00 38.96           O
ATOM    748  N   LYS A  97       6.012  80.236  16.157  1.00 37.72           N
ATOM    749  CA  LYS A  97       6.325  79.756  17.485  1.00 42.46           C
ATOM    750  CB  LYS A  97       5.250  80.156  18.499  1.00 46.89           C
ATOM    751  CG  LYS A  97       4.924  81.641  18.567  1.00 43.86           C
ATOM    752  CD  LYS A  97       5.703  82.349  19.646  1.00 47.19           C
ATOM    753  CE  LYS A  97       5.002  83.648  20.032  1.00 53.48           C
ATOM    754  NZ  LYS A  97       5.387  84.189  21.376  1.00 60.89           N
ATOM    755  C   LYS A  97       6.443  78.251  17.410  1.00 41.53           C
ATOM    756  O   LYS A  97       5.715  77.594  16.665  1.00 40.06           O
ATOM    757  N   THR A  98       7.375  77.714  18.176  1.00 40.87           N
ATOM    758  CA  THR A  98       7.619  76.295  18.180  1.00 41.88           C
ATOM    759  CB  THR A  98       8.990  75.967  17.606  1.00 45.25           C
ATOM    760  OG1 THR A  98       9.986  76.379  18.543  1.00 43.84           O
ATOM    761  CG2 THR A  98       9.221  76.718  16.303  1.00 46.12           C
ATOM    762  C   THR A  98       7.550  75.797  19.605  1.00 47.00           C
ATOM    763  O   THR A  98       7.383  76.583  20.537  1.00 48.65           O
ATOM    764  N   LEU A  99       7.674  74.488  19.775  1.00 48.25           N
ATOM    765  CA  LEU A  99       7.954  73.930  21.087  1.00 49.20           C
ATOM    766  CB  LEU A  99       8.061  72.410  21.009  1.00 48.27           C
ATOM    767  CG  LEU A  99       6.723  71.709  20.778  1.00 49.85           C
ATOM    768  CD1 LEU A  99       6.927  70.217  20.577  1.00 48.60           C
ATOM    769  CD2 LEU A  99       5.760  71.973  21.941  1.00 46.02           C
ATOM    770  C   LEU A  99       9.247  74.545  21.602  1.00 47.54           C
ATOM    771  O   LEU A  99      10.134  74.850  20.820  1.00 51.64           O
ATOM    772  N   PRO A 100       9.356  74.741  22.915  1.00 46.10           N
ATOM    773  CA  PRO A 100      10.522  75.433  23.490  1.00 49.96           C
ATOM    774  CB  PRO A 100      10.210  75.475  24.988  1.00 52.47           C
ATOM    775  CG  PRO A 100       9.030  74.556  25.190  1.00 53.26           C
ATOM    776  CD  PRO A 100       8.290  74.512  23.899  1.00 46.18           C
ATOM    777  C   PRO A 100      11.842  74.717  23.233  1.00 52.48           C
ATOM    778  O   PRO A 100      11.917  73.492  23.336  1.00 55.05           O
ATOM    779  N   GLY A 101      12.874  75.484  22.895  1.00 51.92           N
ATOM    780  CA  GLY A 101      14.158  74.918  22.517  1.00 48.93           C
ATOM    781  C   GLY A 101      14.200  74.321  21.115  1.00 51.45           C
ATOM    782  O   GLY A 101      15.237  73.829  20.686  1.00 53.97           O
ATOM    783  N   ASN A 102      13.092  74.361  20.381  1.00 47.67           N
ATOM    784  CA  ASN A 102      13.083  73.777  19.041  1.00 47.83           C
ATOM    785  CB  ASN A 102      11.783  72.998  18.823  1.00 53.30           C
ATOM    786  CG  ASN A 102      11.744  71.693  19.599  1.00 54.15           C
ATOM    787  OD1 ASN A 102      12.226  71.617  20.725  1.00 60.24           O
ATOM    788  ND2 ASN A 102      11.161  70.665  19.002  1.00 46.26           N
ATOM    789  C   ASN A 102      13.252  74.777  17.891  1.00 48.46           C
ATOM    790  O   ASN A 102      13.363  74.377  16.729  1.00 49.82           O
ATOM    791  N   ALA A 103      13.273  76.067  18.207  1.00 44.66           N
ATOM    792  CA  ALA A 103      13.211  77.102  17.185  1.00 40.57           C
ATOM    793  CB  ALA A 103      13.035  78.476  17.831  1.00 42.86           C
ATOM    794  C   ALA A 103      14.434  77.098  16.276  1.00 46.08           C
ATOM    795  O   ALA A 103      14.308  77.272  15.069  1.00 47.19           O
ATOM    796  N   HIS A 104      15.618  76.895  16.840  1.00 48.14           N
ATOM    797  CA  HIS A 104      16.833  76.939  16.033  1.00 45.04           C
ATOM    798  CB  HIS A 104      18.081  76.918  16.920  1.00 45.28           C
ATOM    799  CG  HIS A 104      18.354  78.225  17.599  1.00 48.27           C
ATOM    800  ND1 HIS A 104      17.680  78.633  18.733  1.00 49.68           N
ATOM    801  CE1 HIS A 104      18.117  79.826  19.099  1.00 46.02           C
ATOM    802  NE2 HIS A 104      19.039  80.214  18.234  1.00 54.14           N
ATOM    803  CD2 HIS A 104      19.205  79.231  17.285  1.00 49.99           C
ATOM    804  C   HIS A 104      16.888  75.801  15.035  1.00 45.60           C
ATOM    805  O   HIS A 104      17.367  75.979  13.913  1.00 52.04           O
ATOM    806  N   ALA A 105      16.395  74.635  15.425  1.00 43.97           N
ATOM    807  CA  ALA A 105      16.407  73.504  14.512  1.00 47.21           C
ATOM    808  CB  ALA A 105      15.985  72.219  15.229  1.00 46.25           C
ATOM    809  C   ALA A 105      15.490  73.787  13.334  1.00 45.88           C
ATOM    810  O   ALA A 105      15.838  73.521  12.182  1.00 48.40           O
ATOM    811  N   ILE A 106      14.316  74.336  13.627  1.00 41.56           N
ATOM    812  CA  ILE A 106      13.333  74.583  12.585  1.00 42.67           C
ATOM    813  CB  ILE A 106      11.955  74.932  13.186  1.00 45.65           C
ATOM    814  CG1 ILE A 106      11.382  73.719  13.939  1.00 44.65           C
ATOM    815  CD1 ILE A 106      11.177  72.491  13.082  1.00 41.47           C
ATOM    816  CG2 ILE A 106      10.983  75.383  12.108  1.00 38.75           C
ATOM    817  C   ILE A 106      13.819  75.701  11.680  1.00 43.33           C
ATOM    818  O   ILE A 106      13.687  75.630  10.453  1.00 45.22           O
ATOM    819  N   GLY A 107      14.406  76.722  12.292  1.00 42.52           N
ATOM    820  CA  GLY A 107      14.975  77.832  11.555  1.00 44.76           C
ATOM    821  C   GLY A 107      15.977  77.334  10.536  1.00 46.35           C
ATOM    822  O   GLY A 107      15.978  77.757   9.377  1.00 46.07           O
ATOM    823  N   ALA A 108      16.817  76.402  10.964  1.00 47.16           N
ATOM    824  CA  ALA A 108      17.803  75.836  10.062  1.00 48.51           C
ATOM    825  CB  ALA A 108      18.763  74.937  10.812  1.00 45.65           C
ATOM    826  C   ALA A 108      17.121  75.071   8.944  1.00 46.88           C
ATOM    827  O   ALA A 108      17.583  75.116   7.817  1.00 52.99           O
ATOM    828  N   LEU A 109      16.028  74.372   9.247  1.00 45.36           N
ATOM    829  CA  LEU A 109      15.317  73.620   8.212  1.00 45.44           C
ATOM    830  CB  LEU A 109      14.221  72.747   8.814  1.00 45.33           C
ATOM    831  CG  LEU A 109      14.674  71.499   9.581  1.00 48.58           C
ATOM    832  CD1 LEU A 109      13.516  70.948  10.376  1.00 49.76           C
ATOM    833  CD2 LEU A 109      15.194  70.423   8.631  1.00 49.23           C
ATOM    834  C   LEU A 109      14.728  74.593   7.207  1.00 48.24           C
ATOM    835  O   LEU A 109      14.755  74.352   6.002  1.00 45.49           O
ATOM    836  N   ILE A 110      14.211  75.706   7.720  1.00 46.24           N
ATOM    837  CA  ILE A 110      13.674  76.755   6.872  1.00 45.91           C
ATOM    838  CB  ILE A 110      13.017  77.885   7.704  1.00 42.43           C
ATOM    839  CG1 ILE A 110      11.718  77.386   8.335  1.00 37.41           C
ATOM    840  CD1 ILE A 110      11.151  78.310   9.361  1.00 34.71           C
ATOM    841  CG2 ILE A 110      12.737  79.104   6.842  1.00 41.59           C
ATOM    842  C   ILE A 110      14.800  77.312   6.010  1.00 47.41           C
ATOM    843  O   ILE A 110      14.661  77.419   4.786  1.00 47.02           O
ATOM    844  N   ASP A 111      15.927  77.632   6.642  1.00 47.09           N
ATOM    845  CA  ASP A 111      17.053  78.224   5.917  1.00 47.67           C
ATOM    846  CB  ASP A 111      18.233  78.467   6.852  1.00 46.43           C
ATOM    847  CG  ASP A 111      18.127  79.794   7.590  1.00 52.35           C
ATOM    848  OD1 ASP A 111      17.413  80.691   7.090  1.00 56.74           O
ATOM    849  OD2 ASP A 111      18.771  79.957   8.654  1.00 57.33           O
ATOM    850  C   ASP A 111      17.495  77.365   4.743  1.00 47.58           C
ATOM    851  O   ASP A 111      17.918  77.876   3.717  1.00 50.48           O
ATOM    852  N   ASN A 112      17.363  76.058   4.867  1.00 47.90           N
ATOM    853  CA  ASN A 112      17.845  75.192   3.798  1.00 53.11           C
ATOM    854  CB  ASN A 112      18.228  73.833   4.383  1.00 54.55           C
ATOM    855  CG  ASN A 112      19.629  73.843   4.968  1.00 62.81           C
ATOM    856  OD1 ASN A 112      20.612  74.043   4.246  1.00 68.50           O
ATOM    857  ND2 ASN A 112      19.728  73.681   6.287  1.00 60.58           N
ATOM    858  C   ASN A 112      16.890  74.998   2.621  1.00 49.46           C
ATOM    859  O   ASN A 112      17.194  74.270   1.699  1.00 50.92           O
ATOM    860  N   LEU A 113      15.740  75.649   2.627  1.00 51.60           N
ATOM    861  CA  LEU A 113      14.878  75.545   1.460  1.00 48.51           C
ATOM    862  CB  LEU A 113      13.431  75.797   1.841  1.00 52.16           C
ATOM    863  CG  LEU A 113      13.062  75.067   3.118  1.00 48.67           C
ATOM    864  CD1 LEU A 113      11.878  75.792   3.729  1.00 46.34           C
ATOM    865  CD2 LEU A 113      12.763  73.622   2.809  1.00 44.13           C
ATOM    866  C   LEU A 113      15.301  76.526   0.388  1.00 45.55           C
ATOM    867  O   LEU A 113      15.052  76.299  -0.786  1.00 48.08           O
ATOM    868  N   ASP A 114      15.949  77.610   0.802  1.00 49.96           N
ATOM    869  CA  ASP A 114      16.264  78.735  -0.093  1.00 60.76           C
ATOM    870  CB  ASP A 114      17.459  78.412  -0.998  1.00 63.87           C
ATOM    871  CG  ASP A 114      18.779  78.729  -0.337  1.00 72.94           C
ATOM    872  OD1 ASP A 114      18.918  79.860   0.186  1.00 78.21           O
ATOM    873  OD2 ASP A 114      19.669  77.847  -0.329  1.00 81.57           O
ATOM    874  C   ASP A 114      15.079  79.165  -0.954  1.00 53.56           C
ATOM    875  O   ASP A 114      15.225  79.422  -2.154  1.00 50.83           O
ATOM    876  N   TRP A 115      13.910  79.227  -0.325  1.00 48.92           N
ATOM    877  CA  TRP A 115      12.750  79.848  -0.927  1.00 44.01           C
ATOM    878  CB  TRP A 115      11.579  79.819   0.024  1.00 41.73           C
ATOM    879  CG  TRP A 115      10.956  78.489   0.135  1.00 42.07           C
ATOM    880  CD1 TRP A 115      11.164  77.400  -0.674  1.00 33.94           C
ATOM    881  NE1 TRP A 115      10.373  76.349  -0.251  1.00 37.67           N
ATOM    882  CE2 TRP A 115       9.665  76.745   0.856  1.00 37.19           C
ATOM    883  CD2 TRP A 115      10.009  78.087   1.125  1.00 40.81           C
ATOM    884  CE3 TRP A 115       9.410  78.736   2.209  1.00 37.07           C
ATOM    885  CZ3 TRP A 115       8.507  78.042   2.984  1.00 36.41           C
ATOM    886  CH2 TRP A 115       8.191  76.717   2.699  1.00 40.70           C
ATOM    887  CZ2 TRP A 115       8.766  76.048   1.639  1.00 39.35           C
ATOM    888  C   TRP A 115      13.125  81.262  -1.260  1.00 43.10           C
ATOM    889  O   TRP A 115      13.774  81.927  -0.459  1.00 48.70           O
ATOM    890  N   THR A 116      12.756  81.730  -2.441  1.00 40.45           N
ATOM    891  CA  THR A 116      13.273  83.019  -2.871  1.00 42.25           C
ATOM    892  CB  THR A 116      12.968  83.258  -4.342  1.00 47.80           C
ATOM    893  OG1 THR A 116      11.551  83.234  -4.539  1.00 48.56           O
ATOM    894  CG2 THR A 116      13.592  82.141  -5.167  1.00 54.83           C
ATOM    895  C   THR A 116      12.722  84.171  -2.045  1.00 37.71           C
ATOM    896  O   THR A 116      13.350  85.210  -1.947  1.00 37.79           O
ATOM    897  N   GLU A 117      11.553  83.979  -1.441  1.00 39.52           N
ATOM    898  CA  GLU A 117      10.907  85.037  -0.674  1.00 34.81           C
ATOM    899  CB  GLU A 117       9.465  84.662  -0.355  1.00 35.26           C
ATOM    900  CG  GLU A 117       8.572  84.521  -1.572  1.00 38.94           C
ATOM    901  CD  GLU A 117       8.466  83.090  -2.076  1.00 39.75           C
ATOM    902  OE1 GLU A 117       7.436  82.755  -2.688  1.00 48.34           O
ATOM    903  OE2 GLU A 117       9.396  82.296  -1.869  1.00 40.04           O
ATOM    904  C   GLU A 117      11.616  85.361   0.630  1.00 36.63           C
ATOM    905  O   GLU A 117      11.356  86.386   1.218  1.00 37.27           O
ATOM    906  N   ILE A 118      12.497  84.485   1.095  1.00 35.00           N
ATOM    907  CA  ILE A 118      13.020  84.619   2.441  1.00 34.70           C
ATOM    908  CB  ILE A 118      13.089  83.248   3.153  1.00 35.35           C
ATOM    909  CG1 ILE A 118      11.673  82.733   3.427  1.00 33.97           C
ATOM    910  CD1 ILE A 118      11.601  81.276   3.900  1.00 36.07           C
ATOM    911  CG2 ILE A 118      13.840  83.363   4.466  1.00 33.16           C
ATOM    912  C   ILE A 118      14.387  85.253   2.427  1.00 38.09           C
ATOM    913  O   ILE A 118      15.305  84.722   1.811  1.00 36.45           O
ATOM    914  N   MET A 119      14.524  86.405   3.083  1.00 35.90           N
ATOM    915  CA  MET A 119      15.830  87.043   3.156  1.00 33.94           C
ATOM    916  CB  MET A 119      15.707  88.540   3.364  1.00 34.24           C
ATOM    917  CG  MET A 119      15.098  89.289   2.215  1.00 36.93           C
ATOM    918  SD  MET A 119      15.519  91.048   2.310  1.00 42.84           S
ATOM    919  CE  MET A 119      14.542  91.572   3.719  1.00 39.57           C
ATOM    920  C   MET A 119      16.654  86.437   4.277  1.00 38.34           C
ATOM    921  O   MET A 119      17.862  86.314   4.168  1.00 37.35           O
ATOM    922  N   GLY A 120      16.001  86.065   5.365  1.00 36.62           N
ATOM    923  CA  GLY A 120      16.715  85.436   6.457  1.00 39.95           C
ATOM    924  C   GLY A 120      15.771  85.051   7.572  1.00 39.15           C
ATOM    925  O   GLY A 120      14.618  85.465   7.570  1.00 39.46           O
ATOM    926  N   THR A 121      16.267  84.249   8.507  1.00 44.38           N
ATOM    927  CA  THR A 121      15.554  83.909   9.738  1.00 44.85           C
ATOM    928  CB  THR A 121      15.207  82.403   9.803  1.00 44.91           C
ATOM    929  OG1 THR A 121      16.408  81.637   9.972  1.00 49.07           O
ATOM    930  CG2 THR A 121      14.537  81.965   8.527  1.00 42.74           C
ATOM    931  C   THR A 121      16.397  84.265  10.968  1.00 44.86           C
ATOM    932  O   THR A 121      17.626  84.157  10.951  1.00 45.49           O
ATOM    933  N   ILE A 122      15.727  84.688  12.028  1.00 45.57           N
ATOM    934  CA  ILE A 122      16.356  84.909  13.323  1.00 43.25           C
ATOM    935  CB  ILE A 122      16.332  86.392  13.738  1.00 48.01           C
ATOM    936  CG1 ILE A 122      17.219  87.221  12.821  1.00 47.11           C
ATOM    937  CD1 ILE A 122      18.656  86.820  12.894  1.00 46.42           C
ATOM    938  CG2 ILE A 122      16.805  86.547  15.166  1.00 49.50           C
ATOM    939  C   ILE A 122      15.590  84.106  14.354  1.00 43.43           C
ATOM    940  O   ILE A 122      14.384  84.275  14.467  1.00 42.83           O
ATOM    941  N   CYS A 123      16.273  83.251  15.109  1.00 46.27           N
ATOM    942  CA  CYS A 123      15.602  82.394  16.091  1.00 46.32           C
ATOM    943  CB  CYS A 123      16.033  80.944  15.877  1.00 44.21           C
ATOM    944  SG  CYS A 123      15.690  80.334  14.223  1.00 47.92           S
ATOM    945  C   CYS A 123      15.851  82.768  17.560  1.00 47.67           C
ATOM    946  O   CYS A 123      16.978  83.047  17.954  1.00 47.06           O
ATOM    947  N   GLY A 124      14.791  82.756  18.368  1.00 50.36           N
ATOM    948  CA  GLY A 124      14.915  82.808  19.821  1.00 42.75           C
ATOM    949  C   GLY A 124      14.835  81.384  20.359  1.00 50.23           C
ATOM    950  O   GLY A 124      15.226  80.429  19.673  1.00 48.34           O
ATOM    951  N   ASP A 125      14.322  81.212  21.572  1.00 52.46           N
ATOM    952  CA  ASP A 125      14.210  79.864  22.122  1.00 51.20           C
ATOM    953  CB  ASP A 125      14.036  79.905  23.638  1.00 53.50           C
ATOM    954  CG  ASP A 125      13.658  78.551  24.212  1.00 62.86           C
ATOM    955  OD1 ASP A 125      14.556  77.666  24.271  1.00 59.93           O
ATOM    956  OD2 ASP A 125      12.463  78.374  24.585  1.00 64.56           O
ATOM    957  C   ASP A 125      13.052  79.100  21.491  1.00 50.10           C
ATOM    958  O   ASP A 125      13.209  77.974  21.035  1.00 48.19           O
ATOM    959  N   ASP A 126      11.883  79.719  21.469  1.00 51.27           N
ATOM    960  CA  ASP A 126      10.715  79.081  20.878  1.00 50.45           C
ATOM    961  CB  ASP A 126       9.695  78.737  21.978  1.00 53.46           C
ATOM    962  CG  ASP A 126       9.126  79.973  22.676  1.00 60.72           C
ATOM    963  OD1 ASP A 126       9.747  81.059  22.598  1.00 65.64           O
ATOM    964  OD2 ASP A 126       8.052  79.855  23.313  1.00 63.81           O
ATOM    965  C   ASP A 126      10.068  79.958  19.787  1.00 49.61           C
ATOM    966  O   ASP A 126       8.916  79.733  19.400  1.00 45.20           O
ATOM    967  N   THR A 127      10.821  80.937  19.282  1.00 44.83           N
ATOM    968  CA  THR A 127      10.269  81.929  18.378  1.00 43.91           C
ATOM    969  CB  THR A 127      10.118  83.321  19.062  1.00 45.67           C
ATOM    970  OG1 THR A 127       9.237  83.235  20.184  1.00 46.30           O
ATOM    971  CG2 THR A 127       9.547  84.331  18.095  1.00 44.27           C
ATOM    972  C   THR A 127      11.159  82.070  17.157  1.00 44.73           C
ATOM    973  O   THR A 127      12.373  82.180  17.290  1.00 45.13           O
ATOM    974  N   ILE A 128      10.555  82.069  15.970  1.00 41.34           N
ATOM    975  CA  ILE A 128      11.289  82.314  14.730  1.00 40.11           C
ATOM    976  CB  ILE A 128      11.200  81.133  13.763  1.00 43.73           C
ATOM    977  CG1 ILE A 128      11.572  79.829  14.456  1.00 38.65           C
ATOM    978  CD1 ILE A 128      11.478  78.680  13.518  1.00 39.15           C
ATOM    979  CG2 ILE A 128      12.088  81.363  12.565  1.00 37.14           C
ATOM    980  C   ILE A 128      10.757  83.534  13.997  1.00 38.65           C
ATOM    981  O   ILE A 128       9.572  83.632  13.737  1.00 37.92           O
ATOM    982  N   LEU A 129      11.639  84.464  13.663  1.00 41.79           N
ATOM    983  CA  LEU A 129      11.274  85.603  12.843  1.00 36.83           C
ATOM    984  CB  LEU A 129      11.891  86.894  13.384  1.00 37.11           C
ATOM    985  CG  LEU A 129      11.549  88.121  12.548  1.00 36.71           C
ATOM    986  CD1 LEU A 129      10.051  88.349  12.584  1.00 30.53           C
ATOM    987  CD2 LEU A 129      12.296  89.335  13.044  1.00 32.43           C
ATOM    988  C   LEU A 129      11.764  85.324  11.429  1.00 39.64           C
ATOM    989  O   LEU A 129      12.966  85.163  11.214  1.00 38.34           O
ATOM    990  N   ILE A 130      10.838  85.216  10.476  1.00 39.27           N
ATOM    991  CA  ILE A 130      11.220  85.065   9.077  1.00 35.64           C
ATOM    992  CB  ILE A 130      10.437  83.939   8.374  1.00 38.13           C
ATOM    993  CG1 ILE A 130      10.572  82.630   9.157  1.00 39.77           C
ATOM    994  CD1 ILE A 130       9.359  82.262   9.938  1.00 37.56           C
ATOM    995  CG2 ILE A 130      10.976  83.723   6.968  1.00 34.53           C
ATOM    996  C   ILE A 130      11.006  86.384   8.353  1.00 32.99           C
ATOM    997  O   ILE A 130       9.894  86.915   8.291  1.00 33.53           O
ATOM    998  N   ILE A 131      12.090  86.930   7.828  1.00 34.90           N
ATOM    999  CA  ILE A 131      12.031  88.204   7.128  1.00 35.10           C
ATOM   1000  CB  ILE A 131      13.246  89.097   7.473  1.00 33.64           C
ATOM   1001  CG1 ILE A 131      13.339  89.292   8.983  1.00 34.69           C
ATOM   1002  CD1 ILE A 131      14.376  88.444   9.662  1.00 32.54           C
ATOM   1003  CG2 ILE A 131      13.124  90.442   6.828  1.00 32.30           C
ATOM   1004  C   ILE A 131      11.968  87.937   5.627  1.00 32.37           C
ATOM   1005  O   ILE A 131      12.877  87.357   5.041  1.00 33.49           O
ATOM   1006  N   CYS A 132      10.869  88.331   5.010  1.00 33.19           N
ATOM   1007  CA  CYS A 132      10.716  88.102   3.587  1.00 33.60           C
ATOM   1008  CB  CYS A 132       9.301  87.641   3.256  1.00 29.24           C
ATOM   1009  SG  CYS A 132       8.788  86.151   4.182  1.00 37.91           S
ATOM   1010  C   CYS A 132      11.060  89.352   2.791  1.00 36.46           C
ATOM   1011  O   CYS A 132      11.134  90.462   3.321  1.00 35.35           O
ATOM   1012  N   LYS A 133      11.260  89.146   1.502  1.00 37.67           N
ATOM   1013  CA  LYS A 133      11.682  90.191   0.611  1.00 37.09           C
ATOM   1014  CB  LYS A 133      12.225  89.557  -0.675  1.00 35.84           C
ATOM   1015  CG  LYS A 133      12.670  90.536  -1.739  1.00 44.61           C
ATOM   1016  CD  LYS A 133      13.818  91.429  -1.260  1.00 52.08           C
ATOM   1017  CE  LYS A 133      14.147  92.541  -2.256  1.00 42.94           C
ATOM   1018  NZ  LYS A 133      15.320  93.274  -1.751  1.00 42.71           N
ATOM   1019  C   LYS A 133      10.533  91.169   0.340  1.00 36.89           C
ATOM   1020  O   LYS A 133      10.695  92.352   0.533  1.00 41.35           O
ATOM   1021  N   ASP A 134       9.369  90.687  -0.076  1.00 35.51           N
ATOM   1022  CA  ASP A 134       8.280  91.584  -0.456  1.00 34.34           C
ATOM   1023  CB  ASP A 134       7.707  91.170  -1.813  1.00 36.33           C
ATOM   1024  CG  ASP A 134       6.706  92.178  -2.366  1.00 51.22           C
ATOM   1025  OD1 ASP A 134       5.494  92.100  -2.019  1.00 48.72           O
ATOM   1026  OD2 ASP A 134       7.133  93.048  -3.164  1.00 58.65           O
ATOM   1027  C   ASP A 134       7.180  91.587   0.601  1.00 41.22           C
ATOM   1028  O   ASP A 134       7.029  90.607   1.326  1.00 41.44           O
ATOM   1029  N   LYS A 135       6.410  92.672   0.686  1.00 41.68           N
ATOM   1030  CA  LYS A 135       5.309  92.758   1.652  1.00 42.55           C
ATOM   1031  CB  LYS A 135       4.535  94.075   1.508  1.00 45.98           C
ATOM   1032  CG  LYS A 135       5.351  95.333   1.763  1.00 57.95           C
ATOM   1033  CD  LYS A 135       5.951  95.382   3.167  1.00 52.58           C
ATOM   1034  CE  LYS A 135       6.999  96.485   3.225  1.00 55.38           C
ATOM   1035  NZ  LYS A 135       7.647  96.706   4.567  1.00 59.39           N
ATOM   1036  C   LYS A 135       4.328  91.603   1.506  1.00 39.59           C
ATOM   1037  O   LYS A 135       3.800  91.115   2.492  1.00 43.69           O
ATOM   1038  N   GLN A 136       4.074  91.171   0.281  1.00 37.29           N
ATOM   1039  CA  GLN A 136       3.060  90.156   0.055  1.00 39.28           C
ATOM   1040  CB  GLN A 136       2.479  90.306  -1.342  1.00 39.13           C
ATOM   1041  CG  GLN A 136       1.800  91.656  -1.509  1.00 37.87           C
ATOM   1042  CD  GLN A 136       0.967  91.745  -2.757  1.00 41.10           C
ATOM   1043  OE1 GLN A 136       1.399  91.348  -3.849  1.00 41.17           O
ATOM   1044  NE2 GLN A 136      -0.233  92.281  -2.615  1.00 41.46           N
ATOM   1045  C   GLN A 136       3.590  88.762   0.268  1.00 36.39           C
ATOM   1046  O   GLN A 136       2.818  87.829   0.381  1.00 37.71           O
ATOM   1047  N   ASP A 137       4.910  88.641   0.373  1.00 38.85           N
ATOM   1048  CA  ASP A 137       5.561  87.359   0.602  1.00 36.92           C
ATOM   1049  CB  ASP A 137       7.074  87.512   0.505  1.00 36.04           C
ATOM   1050  CG  ASP A 137       7.537  87.750  -0.892  1.00 39.75           C
ATOM   1051  OD1 ASP A 137       6.772  87.443  -1.826  1.00 42.08           O
ATOM   1052  OD2 ASP A 137       8.679  88.233  -1.062  1.00 45.17           O
ATOM   1053  C   ASP A 137       5.224  86.734   1.946  1.00 35.34           C
ATOM   1054  O   ASP A 137       5.239  85.505   2.088  1.00 34.99           O
ATOM   1055  N   GLY A 138       4.953  87.575   2.937  1.00 35.34           N
ATOM   1056  CA  GLY A 138       4.634  87.100   4.280  1.00 34.79           C
ATOM   1057  C   GLY A 138       3.415  86.202   4.368  1.00 30.17           C
ATOM   1058  O   GLY A 138       3.477  85.125   4.948  1.00 31.32           O
ATOM   1059  N   PRO A 139       2.286  86.650   3.819  1.00 32.07           N
ATOM   1060  CA  PRO A 139       1.102  85.787   3.799  1.00 36.94           C
ATOM   1061  CB  PRO A 139      -0.007  86.733   3.318  1.00 38.09           C
ATOM   1062  CG  PRO A 139       0.472  88.107   3.702  1.00 34.55           C
ATOM   1063  CD  PRO A 139       1.957  88.044   3.473  1.00 35.46           C
ATOM   1064  C   PRO A 139       1.264  84.588   2.857  1.00 35.51           C
ATOM   1065  O   PRO A 139       0.758  83.513   3.159  1.00 35.89           O
ATOM   1066  N   VAL A 140       1.984  84.761   1.758  1.00 31.66           N
ATOM   1067  CA  VAL A 140       2.271  83.644   0.866  1.00 33.93           C
ATOM   1068  CB  VAL A 140       2.992  84.143  -0.397  1.00 36.33           C
ATOM   1069  CG1 VAL A 140       3.437  82.986  -1.243  1.00 36.15           C
ATOM   1070  CG2 VAL A 140       2.081  85.052  -1.176  1.00 34.25           C
ATOM   1071  C   VAL A 140       3.117  82.551   1.540  1.00 32.92           C
ATOM   1072  O   VAL A 140       2.773  81.365   1.510  1.00 34.04           O
ATOM   1073  N   VAL A 141       4.226  82.940   2.145  1.00 31.24           N
ATOM   1074  CA  VAL A 141       5.074  81.965   2.806  1.00 32.66           C
ATOM   1075  CB  VAL A 141       6.405  82.610   3.270  1.00 34.16           C
ATOM   1076  CG1 VAL A 141       7.232  81.658   4.121  1.00 29.38           C
ATOM   1077  CG2 VAL A 141       7.210  82.992   2.051  1.00 33.12           C
ATOM   1078  C   VAL A 141       4.330  81.326   3.966  1.00 32.26           C
ATOM   1079  O   VAL A 141       4.476  80.135   4.216  1.00 34.92           O
ATOM   1080  N   THR A 142       3.497  82.099   4.650  1.00 32.10           N
ATOM   1081  CA  THR A 142       2.716  81.564   5.757  1.00 32.80           C
ATOM   1082  CB  THR A 142       1.888  82.674   6.449  1.00 35.60           C
ATOM   1083  OG1 THR A 142       2.758  83.619   7.088  1.00 34.53           O
ATOM   1084  CG2 THR A 142       0.962  82.089   7.479  1.00 35.17           C
ATOM   1085  C   THR A 142       1.773  80.467   5.259  1.00 36.94           C
ATOM   1086  O   THR A 142       1.649  79.391   5.864  1.00 34.78           O
ATOM   1087  N   GLU A 143       1.104  80.755   4.148  1.00 35.85           N
ATOM   1088  CA  GLU A 143       0.200  79.808   3.521  1.00 34.12           C
ATOM   1089  CB  GLU A 143      -0.439  80.445   2.285  1.00 32.09           C
ATOM   1090  CG  GLU A 143      -1.307  79.520   1.474  1.00 30.87           C
ATOM   1091  CD  GLU A 143      -2.629  79.181   2.146  1.00 36.53           C
ATOM   1092  OE1 GLU A 143      -3.033  79.881   3.084  1.00 40.85           O
ATOM   1093  OE2 GLU A 143      -3.284  78.211   1.732  1.00 41.95           O
ATOM   1094  C   GLU A 143       0.935  78.528   3.144  1.00 36.28           C
ATOM   1095  O   GLU A 143       0.436  77.417   3.341  1.00 39.20           O
ATOM   1096  N   ARG A 144       2.129  78.697   2.594  1.00 35.80           N
ATOM   1097  CA  ARG A 144       2.939  77.574   2.153  1.00 35.36           C
ATOM   1098  CB  ARG A 144       4.184  78.074   1.432  1.00 36.46           C
ATOM   1099  CG  ARG A 144       5.064  77.012   0.849  1.00 36.29           C
ATOM   1100  CD  ARG A 144       6.178  77.661   0.064  1.00 35.61           C
ATOM   1101  NE  ARG A 144       5.704  78.578  -0.968  1.00 35.52           N
ATOM   1102  CZ  ARG A 144       6.432  79.572  -1.473  1.00 38.29           C
ATOM   1103  NH1 ARG A 144       7.664  79.794  -1.034  1.00 35.27           N
ATOM   1104  NH2 ARG A 144       5.934  80.357  -2.420  1.00 37.31           N
ATOM   1105  C   ARG A 144       3.312  76.714   3.344  1.00 36.67           C
ATOM   1106  O   ARG A 144       3.224  75.493   3.273  1.00 41.08           O
ATOM   1107  N   PHE A 145       3.699  77.343   4.448  1.00 34.29           N
ATOM   1108  CA  PHE A 145       3.968  76.589   5.682  1.00 37.30           C
ATOM   1109  CB  PHE A 145       4.427  77.516   6.800  1.00 34.52           C
ATOM   1110  CG  PHE A 145       5.876  77.898   6.717  1.00 36.75           C
ATOM   1111  CD1 PHE A 145       6.835  76.958   6.405  1.00 38.36           C
ATOM   1112  CE1 PHE A 145       8.166  77.298   6.343  1.00 37.11           C
ATOM   1113  CZ  PHE A 145       8.560  78.594   6.576  1.00 35.63           C
ATOM   1114  CE2 PHE A 145       7.619  79.553   6.890  1.00 35.63           C
ATOM   1115  CD2 PHE A 145       6.278  79.205   6.952  1.00 37.20           C
ATOM   1116  C   PHE A 145       2.747  75.815   6.152  1.00 37.95           C
ATOM   1117  O   PHE A 145       2.860  74.665   6.546  1.00 41.06           O
ATOM   1118  N   LEU A 146       1.581  76.451   6.120  1.00 37.27           N
ATOM   1119  CA  LEU A 146       0.351  75.821   6.599  1.00 38.54           C
ATOM   1120  CB  LEU A 146      -0.794  76.841   6.668  1.00 34.61           C
ATOM   1121  CG  LEU A 146      -0.700  77.888   7.792  1.00 37.66           C
ATOM   1122  CD1 LEU A 146      -1.758  78.980   7.641  1.00 31.88           C
ATOM   1123  CD2 LEU A 146      -0.814  77.251   9.172  1.00 37.03           C
ATOM   1124  C   LEU A 146      -0.064  74.639   5.723  1.00 41.12           C
ATOM   1125  O   LEU A 146      -0.606  73.654   6.213  1.00 44.91           O
ATOM   1126  N   ASN A 147       0.198  74.729   4.428  1.00 41.73           N
ATOM   1127  CA  ASN A 147      -0.246  73.689   3.514  1.00 44.27           C
ATOM   1128  CB  ASN A 147      -0.264  74.224   2.080  1.00 42.33           C
ATOM   1129  CG  ASN A 147      -1.360  75.280   1.858  1.00 46.93           C
ATOM   1130  OD1 ASN A 147      -2.377  75.309   2.563  1.00 48.32           O
ATOM   1131  ND2 ASN A 147      -1.164  76.132   0.856  1.00 40.39           N
ATOM   1132  C   ASN A 147       0.636  72.448   3.622  1.00 45.22           C
ATOM   1133  O   ASN A 147       0.433  71.459   2.929  1.00 46.89           O
ATOM   1134  N   MET A 148       1.620  72.525   4.503  1.00 44.52           N
ATOM   1135  CA  MET A 148       2.540  71.435   4.762  1.00 45.25           C
ATOM   1136  CB  MET A 148       3.945  71.992   4.915  1.00 41.39           C
ATOM   1137  CG  MET A 148       4.452  72.573   3.634  1.00 45.90           C
ATOM   1138  SD  MET A 148       6.053  73.304   3.918  1.00 53.60           S
ATOM   1139  CE  MET A 148       6.845  71.944   4.760  1.00 50.93           C
ATOM   1140  C   MET A 148       2.157  70.626   6.006  1.00 50.19           C
ATOM   1141  O   MET A 148       2.607  69.501   6.190  1.00 57.67           O
ATOM   1142  N   LEU A 149       1.335  71.206   6.864  1.00 44.77           N
ATOM   1143  CA  LEU A 149       0.892  70.514   8.050  1.00 48.86           C
ATOM   1144  CB  LEU A 149       0.285  71.498   9.044  1.00 46.91           C
ATOM   1145  CG  LEU A 149       1.210  72.700   9.213  1.00 48.33           C
ATOM   1146  CD1 LEU A 149       0.579  73.775  10.081  1.00 49.50           C
ATOM   1147  CD2 LEU A 149       2.514  72.226   9.811  1.00 46.48           C
ATOM   1148  C   LEU A 149      -0.112  69.457   7.651  1.00 57.67           C
ATOM   1149  O   LEU A 149      -0.909  69.679   6.740  1.00 60.18           O
ATOM   1150  OXT LEU A 149      -0.147  68.369   8.223  1.00 70.62           O
TER
HETATM 1151  O   HOH B   1      35.744  53.023   6.024  1.00 57.66           O
HETATM 1152  O   HOH B   2      13.670  67.145  10.263  1.00 50.94           O
HETATM 1153  O   HOH B   3      12.555  68.545  14.904  1.00 58.37           O
HETATM 1154  O   HOH B   4       3.094  70.712  14.652  1.00 45.45           O
HETATM 1155  O   HOH B   5       2.104  80.453  20.273  1.00 48.15           O
HETATM 1156  O   HOH B   6      -1.101  79.262  14.120  1.00 42.57           O
HETATM 1157  O   HOH B   7      -0.299  91.706   6.262  1.00 39.46           O
HETATM 1158  O   HOH B   8      17.683  82.305   4.861  1.00 50.82           O
HETATM 1159  O   HOH B   9      14.633  79.717   2.598  1.00 49.89           O
HETATM 1160  O   HOH B  10       3.677  90.265  -4.778  1.00 51.56           O
HETATM 1161  O   HOH B  11      10.037  87.866  -3.640  1.00 42.96           O
HETATM 1162  O   HOH B  12      22.390  61.096   4.615  1.00 52.66           O
HETATM 1163  O   HOH B  13       2.994  82.756  16.249  1.00 44.68           O
HETATM 1164  O   HOH B  14       6.579  82.520  23.638  1.00 60.01           O
HETATM 1165  O   HOH B  15       5.530  93.655   9.554  1.00 40.66           O
HETATM 1166  O   HOH B  16      17.159  84.840  -0.453  1.00 57.02           O
HETATM 1167  O   HOH B  17      19.682  87.286   2.306  1.00 47.12           O
HETATM 1168  O   HOH B  18      15.023  71.520   5.129  1.00 48.48           O
HETATM 1169  O   HOH B  19       6.953  87.930  -4.672  1.00 54.60           O
HETATM 1170  O   HOH B  20      10.937  69.143  23.005  1.00 63.61           O
HETATM 1171  O   HOH B  21      18.650  80.251  11.780  1.00 51.97           O
HETATM 1172  O   HOH B  22      21.425  82.174  11.750  1.00 58.97           O
HETATM 1173  O   HOH B  23      18.977  82.346  14.311  1.00 55.00           O
HETATM 1174  O   HOH B  24      -2.186  82.932  15.892  1.00 54.96           O
HETATM 1175  O   HOH B  25      -2.263  83.527   9.924  1.00 50.89           O
HETATM 1176  O   HOH B  26       7.947  95.651  -0.243  1.00 54.82           O
HETATM 1177  O   HOH B  27      10.232  79.375  -4.141  1.00 47.10           O
HETATM 1178  O   HOH B  28       5.528  75.488  -2.446  1.00 54.84           O
HETATM 1179  O   HOH B  29      20.620  45.761  11.996  1.00 57.10           O
HETATM 1180  O   HOH B  30      18.052  71.733  11.628  1.00 50.85           O
HETATM 1181  O   HOH B  31      15.644  70.185  18.572  1.00 68.84           O
HETATM 1182  O   HOH B  32       5.817  67.234   0.660  1.00 65.50           O
HETATM 1183  O   HOH B  33       7.797  63.133  12.205  1.00 67.28           O
HETATM 1184  O   HOH B  34       5.608  78.336  21.967  1.00 57.35           O
HETATM 1185  O   HOH B  35      16.279  74.134  18.345  1.00 51.58           O
HETATM 1186  O   HOH B  36      16.977  80.758  -4.492  1.00 60.97           O
HETATM 1187  O   HOH B  37       2.299  91.025  -7.693  1.00 54.45           O
HETATM 1188  O   HOH B  38      38.514  50.961   9.955  1.00 67.06           O
HETATM 1189  O   HOH B  39      -0.640  95.985   6.267  1.00 57.51           O
HETATM 1190  O   HOH B  40       8.816  77.176  -3.903  1.00 50.44           O
HETATM 1191  O   HOH B  41      24.825  70.490  16.975  1.00 75.37           O
HETATM 1192  O   HOH B  42      28.331  64.706  24.338  1.00 76.84           O
HETATM 1193  O   HOH B  43      17.638  52.467  11.502  1.00 61.87           O
HETATM 1194  O   HOH B  44      10.847  57.311   7.850  1.00 67.64           O
HETATM 1195  O   HOH B  45      29.224  68.851  10.789  1.00 65.26           O
HETATM 1196  O   HOH B  46      27.382  68.495   2.338  1.00 68.81           O
HETATM 1197  O   HOH B  47      17.857  62.427   4.691  1.00 64.59           O
HETATM 1198  O   HOH B  48      35.324  56.341   0.396  1.00 64.17           O
HETATM 1199  O   HOH B  49      38.516  53.115   7.211  1.00 61.25           O
HETATM 1200  O   HOH B  50      41.570  67.550  12.724  1.00 65.09           O
HETATM 1201  O   HOH B  51      42.996  65.433  11.453  1.00 72.16           O
HETATM 1202  O   HOH B  52      42.639  52.600  12.354  1.00 69.21           O
HETATM 1203  O   HOH B  53      29.565  49.976  22.163  1.00 59.88           O
HETATM 1204  O   HOH B  54      22.470  48.606   4.858  1.00 54.96           O
HETATM 1205  O   HOH B  55      12.478  58.326   0.545  1.00 69.01           O
HETATM 1206  O   HOH B  56      13.203  62.930  -1.452  1.00 65.62           O
HETATM 1207  O   HOH B  57       3.352  63.587   3.528  1.00 68.22           O
HETATM 1208  O   HOH B  58       3.470  73.255   0.568  1.00 55.82           O
HETATM 1209  O   HOH B  59      17.786  76.351  21.986  1.00 55.23           O
HETATM 1210  O   HOH B  60      13.909  76.066  26.586  1.00 59.91           O
HETATM 1211  O   HOH B  61      15.940  76.947  20.174  1.00 50.42           O
HETATM 1212  O   HOH B  62       8.099  85.254  21.491  1.00 53.80           O
HETATM 1213  O   HOH B  63      21.037  75.527   7.015  1.00 60.35           O
HETATM 1214  O   HOH B  64      13.622  91.836  -6.549  1.00 65.99           O
HETATM 1215  O   HOH B  65      15.753  91.524 -10.848  1.00 78.59           O
HETATM 1216  O   HOH B  66      -3.057  73.658   7.931  1.00 56.82           O
HETATM 1217  O   HOH B  67      -4.515  72.595   5.374  1.00 62.64           O
HETATM 1218  O   HOH B  68      20.012  82.447   2.563  1.00 67.68           O
HETATM 1219  O   HOH B  69      17.407  82.412  -1.041  1.00 63.33           O
HETATM 1220  O   HOH B  70       4.586  77.625  -5.413  1.00 47.41           O
HETATM 1221  O   HOH B  71       5.111  76.408  -7.584  1.00 65.57           O
HETATM 1222  O   HOH B  72      33.382  53.193  22.347  1.00 53.83           O
HETATM 1223  O   HOH B  73      26.058  50.924  18.609  1.00 58.74           O
HETATM 1224  O   HOH B  74      20.027  52.338   0.000  1.00 31.16           O
TER
HETATM 1225  O2  PGO C   1      -2.768  81.796   5.392  1.00 44.69           O
HETATM 1226  C2  PGO C   1      -3.220  83.045   4.872  1.00 52.20           C
HETATM 1227  C3  PGO C   1      -4.354  83.674   5.658  1.00 51.67           C
HETATM 1228  C1  PGO C   1      -2.110  84.069   4.863  1.00 48.30           C
HETATM 1229  O1  PGO C   1      -0.860  83.493   5.172  1.00 42.42           O
TER
END
